# Supplementary material for: Plasma proteomics based on machine learning predict the early risk of kidney outcomes in patients with DKD: a prospective cohort study from UK Biobank
Source: Front Nephrol. 2026 Jun 29;6:1862772. doi: 10.3389/fneph.2026.1862772 (PMC13357851; doi:10.3389/fneph.2026.1862772)
Supplement: Supplementary file 2 [file Table1.xlsx]

## Sheet: Sheet1
Supplementary Information
Supplementary Table 1	Disease codes in UK Biobank
Supplementary Table 2	Extraction of clinical variables from the UK Biobank
Supplementary Table 3	Association of baseline plasma proteins with incident kidney outcomes in patients with DKD (Unadjusted Model 1).
Supplementary Table 4	Association of baseline plasma proteins with incident kidney outcomes in patients with DKD (demographic adjusted Model 2).
Supplementary Table 5	Association of baseline plasma proteins with incident kidney outcomes in patients with DKD (fully adjusted Model 3).
Supplementary Table 6	Association of baseline plasma proteins with primary kidney outcome(renal death) in patients with DKD (Unadjusted Model 1).
Supplementary Table 7	Association of baseline plasma proteins with primary kidney outcome(renal death) in patients with DKD(demographic adjusted Model 2).
Supplementary Table 8	Association of baseline plasma proteins with primary kidney outcome(renal death) in patients with DKD(fully adjusted Model 3).
Supplementary Table 9	Association of baseline plasma proteins with secondary kidney outcomes in patients with DKD (Unadjusted Model 1).
Supplementary Table 10	Association of baseline plasma proteins with secondary kidney outcomes in patients with DKD (demographic adjusted Model 2).
Supplementary Table 11	Association of baseline plasma proteins with secondary kidney outcomes in patients with DKD (fully adjusted Model 3).
Supplementary Table 12	GO enrichment
Supplementary Table 13	KEGG pathway
Supplementary Table 14	Correlation analysis between hub proteins and clinical variables
Supplementary Table 15	Model Performance Summary (Cross−Validation)
Supplementary Table 16	DeLong Test Results (Pairwise Comparisons)
Supplementary Table 17	Bootstrap Analysis (2000 iterations)
Supplementary Table 18	Integrated Calibration Index
Supplementary Table 19	Calibration slope and intercept

## Sheet: Supplementary Table 1
Supplementary Table 1 Disease codes in UK Biobank
	ICD-10	ICD-9	OPCS-4	self-reported
Diabetic Kidney Disease	E10.2, E11.2, E14.2, N08.3	250.4, 585	M01, X40	20002(1192,1193,1194,1519,1607),
				20004(1195,1580,1581,1582)
End-stage kidney disease	N18.3, N18.4, N18.5	585.5, 585.6	Not applicable	Not applicable
Kidney replacement therapy	Z94.0, Z49.1	V42.0, V45.1	X40.1, X40.2, L74.1, M01.1	Not applicable
Diabetes	E08, E09, E10, E11, E12, E13	250	X42.1, X42.3, X09.2	20002(1221, 1222, 1223)

## Sheet: Supplementary Table 2
Supplementary Table 2 Extraction of clinical variables from the UK Biobank
Category	Field ID	Description
Baseline characteristics	21022	Age at recruitment
	33	Date of birth
	31	Sex
	21000	Ethnic background
	54	UK Biobank assessment centre
	6138	Education score
	53	Date of attending assessment centre
	21003	Age when attended assessment centre
Body composition	21001	Body mass index
	23128	Trunk fat mass
	48	Waist circumference
	49	Hip circumference
	23105	Basal metabolic rate
	50	Standing height
	21002	Weight
Disease definition	41270	Diagnoses - ICD10
	41280	Date of first in-patient diagnosis - ICD10
	41202	Diagnoses - main ICD10
	41203	Diagnoses - main ICD9
	41204	Diagnoses - secondary ICD10
	41205	Diagnoses - secondary ICD9
	120007	Ever had diabetes
	42026	Date of end stage renal disease report
	42027	Source of end stage renal disease report
	132031	Source of report of N18 (chronic renal failure)
	132032	Date N18 first reported (chronic renal failure)
	132034	Date N19 first reported (unspecified renal failure)
	132035	Source of report of N19 (unspecified renal failure)
Smoking and drinking	20116	Smoking status
	20161	Pack years of smoking
	1239	Current tobacco smoking
	1249	Past tobacco smoking
	2644	Light smokers, at least 100 smokes in lifetime
	20117	Alcohol drinker status
	20403	Amount of alcohol drunk on a typical drinking day
	1558	Alcohol intake frequency
	100580	Alcohol consumed
Blood pressure	93	Systolic blood pressure, manual reading
	94	Diastolic blood pressure, manual reading
	4080	Systolic blood pressure, automated reading
	4079	Diastolic blood pressure, automated reading
Lost to follow-up and death	191	Date lost to follow-up
	190	Reason lost to follow-up
	40000	Date of death
	40000	Date of death
	40001	Underlying (primary) cause of death: ICD10
	40002	Contributory (secondary) causes of death: ICD10
Comorbidities	131286	Date I10 first reported (essential (primary) hypertension)
	131294	Date I15 first reported (secondary hypertension)
Medications	6177	Medication for cholesterol, blood pressure or diabetes
	6153	Medication for cholesterol, blood pressure, diabetes, or take exogenous hormones
	20003	Treatment/medication code
Blood biochemistry	30620	Alanine aminotransferase
	30600	Albumin
	30640	Apolipoprotein B
	30710	C-reactive protein
	30680	Calcium
	30690	Cholesterol
	30700	Creatinine
	30720	Cystatin C
	30740	Glucose
	30750	Glycated haemoglobin (HbA1c)
	30760	HDL cholesterol
	30780	LDL direct
	30790	Lipoprotein A
	30870	Triglycerides
	30670	Urea
	30890	Vitamin D
Urine biochemistry	30500	Microalbumin in urine
	30510	Creatinine in urine
	30520	Potassium in urine
	30530	Sodium in urine
Proteomics	30900	Number of proteins measured
	30901	Plate used for sample run
	30902	Well used for sample run
	30903	UKB-PPP Consortium selected participant
	Protein name	olink_instance_0
	Protein name	olink_instance_2
	Protein name	olink_instance_3

## Sheet: Supplementary Table 3
Supplementary Table 3 Association of baseline plasma proteins with incident kidney outcomes in patients with DKD (Unadjusted Model 1).
protein	HR	CI_lower	CI_upper	p_value_adjusted	n_obs	neg_log10_p	significance
CST3	4.76711	29.9865	798.27	1.26992e-19	918	18.8962	Extreme Significant
IGFBP6	3.19485	11.9301	61.3934	2.83353e-19	918	18.5477	Extreme Significant
CD59	4.99959	33.6905	1220.16	2.99178e-19	918	18.5241	Extreme Significant
HLA_E	4.24793	22.0944	340.263	3.36292e-19	918	18.4733	Extreme Significant
DEFA1_DEFA1B	2.44478	7.46144	19.5696	3.82583e-19	918	18.4173	Extreme Significant
EDA2R	2.4514	7.48639	19.7892	4.60352e-19	918	18.3369	Extreme Significant
EPHA2	3.40336	13.0376	90.989	1.5748e-17	918	16.8028	Extreme Significant
HSPG2	3.50766	13.8033	108.558	2.16906e-17	918	16.6637	Extreme Significant
IGFBP4	2.11928	5.90966	12.5293	7.05777e-17	918	16.1513	Extreme Significant
EFNA4	3.0482	10.3782	53.05	1.48052e-16	918	15.8296	Extreme Significant
EPHB4	3.65531	14.6378	145.307	2.01701e-16	918	15.6953	Extreme Significant
FAM3C	4.29999	20.7036	446.593	3.10167e-16	918	15.5084	Extreme Significant
DLL1	4.10046	18.0042	335.858	2.56763e-15	918	14.5905	Extreme Significant
HSPB6	2.98572	9.74489	50.1723	2.60968e-15	918	14.5834	Extreme Significant
CD302	3.12902	10.5266	64.0313	4.01094e-15	918	14.3968	Extreme Significant
EFNA1	3.25828	11.2514	80.3216	6.75455e-15	918	14.1704	Extreme Significant
FGF23	1.61294	4.16745	6.18867	1.81447e-14	918	13.7413	Significant
CD38	3.2454	11.0052	80.7678	2.36877e-14	918	13.6255	Extreme Significant
GUCA2A	2.52142	7.29516	24.514	2.67512e-14	918	13.5727	Extreme Significant
COL6A3	2.61184	7.61249	28.8119	8.43566e-14	918	13.0739	Extreme Significant
IL15RA	3.71352	13.8089	191.1	1.21475e-13	918	12.9155	Extreme Significant
CDNF	3.37607	11.4053	108.054	3.11288e-13	918	12.5068	Extreme Significant
DTX3	4.32418	18.0087	644.304	1.02591e-12	918	11.9889	Extreme Significant
CD300E	2.47616	6.8721	24.0717	1.30028e-12	918	11.886	Extreme Significant
ACVRL1	3.19903	10.1177	83.2631	1.92356e-12	918	11.7159	Extreme Significant
CD27	2.41596	6.60254	22.0312	2.50123e-12	918	11.6018	Extreme Significant
CST6	2.2842	6.12382	17.7992	2.67318e-12	918	11.573	Extreme Significant
CXADR	2.24424	5.95741	16.8138	4.70948e-12	918	11.327	Extreme Significant
CD79B	2.29777	6.09858	18.5438	1.02551e-11	918	10.9891	Extreme Significant
FSTL3	2.49764	6.79876	25.9091	1.22596e-11	918	10.9115	Extreme Significant
CCN3	2.50389	6.81398	26.2347	1.36472e-11	918	10.865	Extreme Significant
EFEMP1	3.03027	8.98903	65.4619	1.4995e-11	918	10.8241	Extreme Significant
IGF1R	7.21211	57.7951	369991	1.68906e-11	918	10.7724	Extreme Significant
COLEC12	3.30301	10.1962	109.778	3.02408e-11	918	10.5194	Extreme Significant
COL18A1	5.61164	28.9964	11524.2	3.62365e-11	918	10.4409	Extreme Significant
ADM	5.938	32.7018	24601.6	5.37113e-11	918	10.2699	Extreme Significant
ESAM	3.39527	10.5408	133.554	5.72438e-11	918	10.2423	Extreme Significant
BAMBI	2.97295	8.53647	61.6664	6.3124e-11	918	10.1998	Extreme Significant
DSC2	3.04651	8.85433	70.5034	6.48463e-11	918	10.1881	Extreme Significant
IL18BP	2.94021	8.38385	58.3026	6.93086e-11	918	10.1592	Extreme Significant
CD160	2.14695	5.49801	14.9459	8.75122e-11	918	10.0579	Extreme Significant
GGT5	4.54071	17.6498	1315.76	9.9465e-11	918	10.0023	Extreme Significant
IGSF8	3.55208	11.21	185.051	1.10862e-10	918	9.95522	Extreme Significant
CLEC5A	3.97438	13.5859	425.91	1.31286e-10	918	9.88178	Extreme Significant
HYOU1	5.79547	29.6185	20180.7	1.39526e-10	918	9.85534	Extreme Significant
AGRN	2.53387	6.73416	28.9762	1.41912e-10	918	9.84798	Extreme Significant
EPHB6	2.67358	7.23562	37.0371	1.48046e-10	918	9.8296	Extreme Significant
CD99	4.63846	18.1106	1682.52	1.69594e-10	918	9.77059	Extreme Significant
HAVCR2	2.7217	7.39881	40.5038	1.73775e-10	918	9.76001	Extreme Significant
CDSN	2.38636	6.201	22.6664	2.11648e-10	918	9.67439	Extreme Significant
ART3	2.76448	7.53538	43.9946	2.17897e-10	918	9.66175	Extreme Significant
CCL3	1.59384	3.96353	6.32592	4.06261e-10	918	9.39119	Significant
BTN2A1	3.2366	9.33833	108.731	5.28477e-10	918	9.27697	Extreme Significant
CD300LF	2.09187	5.22635	14.0991	7.52074e-10	918	9.12374	Extreme Significant
CKAP4	2.87337	7.78822	55.8295	7.74382e-10	918	9.11104	Extreme Significant
CLEC14A	2.54967	6.61318	31.2268	9.51845e-10	918	9.02143	Extreme Significant
FOLR1	2.96309	8.05359	67.2714	1.30566e-09	918	8.88417	Extreme Significant
GFRA1	2.65225	6.90464	38.1159	1.58425e-09	918	8.80018	Extreme Significant
IGFBP2	1.66188	4.07792	7.13423	2.7835e-09	918	8.55541	Significant
AMBP	5.54757	23.3832	17391.7	2.84581e-09	918	8.54579	Extreme Significant
FLT1	3.41942	9.75337	169.631	3.02442e-09	918	8.51936	Extreme Significant
CLMP	3.77968	11.3038	361.692	4.2857e-09	918	8.36798	Extreme Significant
CA12	2.36974	5.9107	23.5848	4.30842e-09	918	8.36568	Extreme Significant
CSF1	3.57944	10.3195	242.108	5.06676e-09	918	8.29527	Extreme Significant
BSG	4.64622	16.0439	2388.23	5.13894e-09	918	8.28913	Extreme Significant
CDH3	2.24983	5.54368	19.2112	5.69467e-09	918	8.24453	Extreme Significant
GPR37	1.78785	4.35064	8.79287	5.74569e-09	918	8.24066	Significant
CD55	3.35042	9.25899	155.048	6.90673e-09	918	8.16073	Extreme Significant
IFNGR1	4.11125	12.6868	775.117	8.58618e-09	918	8.0662	Extreme Significant
CD74	2.80862	7.21141	54.2034	8.73654e-09	918	8.05866	Extreme Significant
FCER2	1.5359	3.76845	5.91881	9.3018e-09	918	8.03143	Significant
GDF15	1.78172	4.3099	8.78437	1.18085e-08	918	7.92781	Significant
CD300C	2.47338	6.11988	29.2837	1.2006e-08	918	7.9206	Extreme Significant
CLEC7A	2.0162	4.86023	13.0797	1.57324e-08	918	7.80321	Extreme Significant
DCN	3.49285	9.60082	220.043	1.68737e-08	918	7.77279	Extreme Significant
CSTB	2.30815	5.61297	21.9394	1.7983e-08	918	7.74514	Extreme Significant
IL10RB	3.23699	8.56407	131.505	2.01043e-08	918	7.69671	Extreme Significant
FAM3B	3.30403	8.78891	151.808	2.23055e-08	918	7.65159	Extreme Significant
CD93	2.59007	6.38674	37.261	2.39187e-08	918	7.62126	Extreme Significant
CD4	3.21252	8.36628	128.818	3.20793e-08	918	7.49377	Extreme Significant
IGFBP7	1.92227	4.59387	11.2849	3.23519e-08	918	7.4901	Significant
CCL15	2.17874	5.22156	17.6732	3.30323e-08	918	7.48106	Extreme Significant
CLEC4D	1.79395	4.29741	9.09102	3.30756e-08	918	7.48049	Significant
B2M	2.982	7.50446	82.4322	4.58586e-08	918	7.33858	Extreme Significant
F3	3.23454	8.35137	138.292	4.74016e-08	918	7.32421	Extreme Significant
ADAM22	2.63314	6.41973	41.6332	4.92898e-08	918	7.30724	Extreme Significant
ACTA2	1.92441	4.57279	11.4296	5.31118e-08	918	7.27481	Significant
B4GALT1	3.05072	7.6979	95.5923	5.3717e-08	918	7.26989	Extreme Significant
EBI3_IL27	3.07448	7.72244	101.92	6.92168e-08	918	7.15979	Extreme Significant
CLEC1A	2.20702	5.23251	18.9795	7.07766e-08	918	7.15011	Extreme Significant
CX3CL1	2.24633	5.3092	20.5439	9.08312e-08	918	7.04176	Extreme Significant
CHGB	1.99522	4.70359	13.0802	9.34777e-08	918	7.02929	Significant
CHRDL1	2.45802	5.85024	30.5779	9.52169e-08	918	7.02129	Extreme Significant
IL19	1.45274	3.5481	5.29356	9.69299e-08	918	7.01354	Significant
FAS	1.84798	4.36122	10.1635	1.1382e-07	918	6.94378	Significant
DLK1	1.82952	4.31234	9.87743	1.35583e-07	918	6.8678	Significant
FABP4	1.56701	3.76385	6.37634	1.45362e-07	918	6.83755	Significant
CCN4	2.38151	5.58493	27.0392	1.72196e-07	918	6.76398	Extreme Significant
CGREF1	1.9442	4.53793	12.1724	2.11008e-07	918	6.6757	Significant
EFHD1	1.9625	4.57098	12.6072	2.36344e-07	918	6.62645	Significant
GM2A	1.97683	4.59585	12.9653	2.61591e-07	918	6.58238	Significant
HAVCR1	1.4595	3.53113	5.41089	3.65314e-07	918	6.43733	Significant
DPT	4.07228	10.6909	1095.58	3.73757e-07	918	6.42741	Extreme Significant
DKK3	2.98902	7.0688	96.383	4.21375e-07	918	6.37533	Extreme Significant
CALB1	1.85136	4.29874	10.489	4.22082e-07	918	6.3746	Significant
CYTL1	3.52999	8.71197	316.208	4.29834e-07	918	6.3667	Extreme Significant
EFCAB14	2.65085	6.1406	48.0291	4.56728e-07	918	6.34034	Extreme Significant
IL12RB1	2.31765	5.3184	24.8837	4.71264e-07	918	6.32674	Extreme Significant
CFD	4.03992	10.4233	1056.52	4.97672e-07	918	6.30306	Extreme Significant
EGFL7	2.54647	5.8494	39.2979	5.4946e-07	918	6.26006	Extreme Significant
CCDC80	1.99474	4.57045	13.7142	6.53899e-07	918	6.18449	Significant
CCN5	2.24616	5.10798	22.0587	7.2666e-07	918	6.13867	Extreme Significant
ASGR1	2.68869	6.15117	53.4822	7.63904e-07	918	6.11696	Extreme Significant
GPC1	3.1382	7.33912	139.898	7.87866e-07	918	6.10355	Extreme Significant
CLEC6A	2.03356	4.63776	14.8113	7.91515e-07	918	6.10154	Extreme Significant
EPHA1	2.52196	5.73512	38.1494	8.00237e-07	918	6.09678	Extreme Significant
BTN3A2	2.37486	5.37449	28.6113	9.036e-07	918	6.04402	Extreme Significant
DRAXIN	2.11155	4.77782	17.302	1.06061e-06	918	5.97444	Extreme Significant
CEACAM8	2.15717	4.86724	18.9251	1.1491e-06	918	5.93964	Extreme Significant
FABP1	1.39005	3.37366	4.89888	1.39794e-06	918	5.85451	Significant
CD274	2.69625	6.05653	56.611	1.44604e-06	918	5.83982	Extreme Significant
IFI30	2.91264	6.58801	90.0099	1.45852e-06	918	5.83609	Extreme Significant
CA14	2.23321	4.98158	22.3284	1.80593e-06	918	5.7433	Extreme Significant
GABARAP	2.13943	4.78182	18.6348	1.87974e-06	918	5.7259	Extreme Significant
CXCL5	0.729115	1.89686	2.29418	1.92353e-06	918	5.7159	Significant
ADGRB3	2.69903	5.99478	58.4205	2.09179e-06	918	5.67948	Extreme Significant
GFRA2	4.83483	12.4015	10765.3	2.20335e-06	918	5.65692	Extreme Significant
DSG3	2.22176	4.90989	22.2447	2.76368e-06	918	5.55851	Extreme Significant
HSPA2	2.62919	5.77229	51.5817	2.94538e-06	918	5.53086	Extreme Significant
FABP3	1.69078	3.87943	8.23743	3.15845e-06	918	5.50053	Significant
LCN2	2.57731	5.63651	46.583	3.31894e-06	918	5.479	Extreme Significant
HS6ST2	2.39543	5.23857	31.974	3.51183e-06	918	5.45447	Extreme Significant
AGER	1.96974	4.37907	13.8344	3.96102e-06	918	5.40219	Significant
ATRAID	2.45048	5.31573	36.3896	4.51968e-06	918	5.34489	Extreme Significant
CD46	2.94383	6.38922	106.991	4.64623e-06	918	5.3329	Extreme Significant
CCL14	2.10331	4.61062	18.0752	5.02598e-06	918	5.29878	Extreme Significant
CXCL9	1.56001	3.62423	6.61928	5.56329e-06	918	5.25467	Significant
ICOSLG	4.34897	10.0049	3686	5.84004e-06	918	5.23358	Extreme Significant
CD83	2.09352	4.57022	17.8906	6.20346e-06	918	5.20737	Extreme Significant
CTSV	0.530247	1.4957	2.01048	6.33802e-06	918	5.19805	Significant
CRIM1	3.61582	7.86392	566.587	7.24073e-06	918	5.14022	Extreme Significant
CLEC4G	2.85304	6.06111	91.5955	7.77264e-06	918	5.10943	Extreme Significant
IL12A_IL12B	1.38317	3.3194	4.92632	7.83137e-06	918	5.10616	Significant
CHCHD10	1.87994	4.15495	11.9573	8.29358e-06	918	5.08126	Significant
FABP9	1.70928	3.852	8.72713	9.2913e-06	918	5.03192	Significant
IL12B	1.66838	3.78148	8.10646	9.53247e-06	918	5.02079	Significant
PGF	3.20042	6.67838	220.101	1.25603e-05	918	4.901	Extreme Significant
PI3	1.76003	3.91657	9.66999	1.28887e-05	918	4.88979	Significant
EPS8L2	2.01429	4.3505	15.7928	1.30166e-05	918	4.8855	Extreme Significant
FGF5	2.44056	5.10751	38.5742	1.44423e-05	918	4.84036	Extreme Significant
FABP2	1.42557	3.36795	5.33124	1.47349e-05	918	4.83165	Significant
TNFRSF10B	1.60824	3.6452	7.38693	1.91492e-05	918	4.71785	Significant
GDNF	2.05993	4.37386	17.7355	2.17488e-05	918	4.66257	Extreme Significant
CXCL16	2.75664	5.61226	81.8883	2.24224e-05	918	4.64932	Extreme Significant
PGLYRP1	2.45918	5.06022	41.6719	2.2949e-05	918	4.63924	Extreme Significant
DTNB	2.01441	4.2702	16.368	2.79376e-05	918	4.55381	Extreme Significant
IGFBP1	1.26709	3.10764	4.12052	2.96188e-05	918	4.52843	Significant
IL17C	1.34571	3.22224	4.70064	3.16494e-05	918	4.49963	Significant
IGFBPL1	1.83094	3.96245	11.413	3.19424e-05	918	4.49563	Significant
C1QA	4.03785	8.03089	2505.3	3.56912e-05	918	4.44744	Extreme Significant
ASGR2	2.95729	5.82346	143.124	4.06925e-05	918	4.39049	Extreme Significant
ENDOU	1.58377	3.56172	7.20425	4.40196e-05	918	4.35635	Significant
CD200	2.81067	5.51015	102.414	4.91405e-05	918	4.30856	Extreme Significant
CTSZ	2.18621	4.46389	24.4058	5.32083e-05	918	4.27402	Extreme Significant
FCRLB	1.58822	3.554	7.30956	5.63108e-05	918	4.24941	Significant
SEMA3F	3.9563	7.53664	2320.48	6.08938e-05	918	4.21543	Extreme Significant
GPR158	2.14252	4.36182	22.5696	6.74416e-05	918	4.17107	Extreme Significant
NPDC1	2.09079	4.28283	20.1903	6.76432e-05	918	4.16978	Extreme Significant
CTSB	1.65909	3.64427	8.40294	6.83147e-05	918	4.16549	Significant
HRC	1.70463	3.70843	9.18068	6.98302e-05	918	4.15596	Significant
ADAMTS15	1.81613	3.86699	11.4585	7.26026e-05	918	4.13905	Significant
PLIN3	3.04333	5.78164	196.045	7.45358e-05	918	4.12764	Extreme Significant
CALCA	1.37721	3.23948	5.02107	7.51671e-05	918	4.12397	Significant
EDN1	2.32218	4.59102	34.4041	8.80609e-05	918	4.05522	Extreme Significant
ANGPTL4	1.89454	3.95373	13.6131	9.4517e-05	918	4.02449	Significant
PTGDS	2.18512	4.37438	25.4178	9.4872e-05	918	4.02286	Extreme Significant
FURIN	0.454929	1.35743	1.96845	0.000104612	918	3.98042	Extreme Significant
CXCL14	1.47736	3.36111	6.05222	0.000109854	918	3.95919	Significant
CD5	1.88502	3.91717	13.4969	0.000116908	918	3.93216	Significant
CHCHD6	3.07254	5.65251	232.829	0.000123825	918	3.90719	Extreme Significant
CD99L2	2.59363	4.86705	70.1661	0.000156308	918	3.80602	Extreme Significant
CCS	0.492164	1.40561	2.03692	0.000162621	918	3.78882	Extreme Significant
LAIR1	1.97978	4.00267	16.8774	0.00016885	918	3.7725	Significant
CDH1	1.77118	3.72318	10.874	0.000171196	918	3.76651	Significant
CAPG	1.68925	3.61331	9.21949	0.000174888	918	3.75724	Significant
EPO	1.32128	3.13396	4.61036	0.000175881	918	3.75478	Significant
CCL23	1.81538	3.77646	11.9433	0.000180019	918	3.74468	Significant
RETN	2.20377	4.2948	28.0047	0.00018022	918	3.7442	Extreme Significant
CLC	1.55115	3.42732	7.0522	0.000189819	918	3.72166	Significant
IDI2	1.71342	3.63738	9.71416	0.000190624	918	3.71982	Significant
ANXA5	2.2764	4.38198	33.3569	0.000191494	918	3.71785	Extreme Significant
SCARB2	1.99851	4.00829	17.7575	0.000194993	918	3.70998	Significant
SCARF1	2.78415	5.07148	118.411	0.000198079	918	3.70316	Extreme Significant
ADAM9	2.3763	4.50721	42.5354	0.000200966	918	3.69688	Extreme Significant
GIPC2	2.28605	4.38545	34.3008	0.000201291	918	3.69618	Extreme Significant
EGF	0.745955	1.89436	2.38923	0.000209356	918	3.67912	Significant
TNFSF13	3.0388	5.40428	238.22	0.000213654	918	3.67029	Extreme Significant
CLIC5	1.79261	3.72527	11.5124	0.00022121	918	3.6552	Significant
CLEC10A	2.37377	4.47879	42.8687	0.000226194	918	3.64552	Extreme Significant
AXL	2.62079	4.80741	79.393	0.000227726	918	3.64259	Extreme Significant
RSPO3	2.44528	4.56052	51.4414	0.000239722	918	3.62029	Extreme Significant
AGRP	1.66755	3.55707	8.94747	0.00024364	918	3.61325	Significant
CANT1	3.37328	5.74898	669.1	0.000285428	918	3.5445	Extreme Significant
LTBR	2.33835	4.38237	40.4697	0.000286812	918	3.5424	Extreme Significant
VSIG4	1.96449	3.90654	16.9818	0.000296993	918	3.52725	Significant
THY1	2.34987	4.37391	42.1823	0.000319304	918	3.4958	Extreme Significant
TNFRSF4	2.17941	4.16056	27.9859	0.00032117	918	3.49326	Extreme Significant
CA3	1.61732	3.46865	8.19133	0.000333295	918	3.47717	Significant
TNFRSF19	1.90781	3.82101	15.1074	0.000333816	918	3.47649	Significant
CD300A	2.2058	4.16678	30.2441	0.000369468	918	3.43242	Extreme Significant
ULBP2	2.0379	3.96342	20.4048	0.000370683	918	3.431	Extreme Significant
TAFA5	1.83382	3.71096	12.9952	0.000394551	918	3.4039	Significant
CD300LG	1.59482	3.42537	7.89173	0.000407151	918	3.39024	Significant
IL16	1.68525	3.52447	9.53048	0.000439675	918	3.35687	Significant
DPY30	1.53922	3.35202	7.09024	0.000452919	918	3.34398	Significant
ADGRE5	2.02154	3.90537	20.0792	0.000472943	918	3.32519	Extreme Significant
ERMAP	2.05798	3.94543	21.8822	0.000478852	918	3.3198	Extreme Significant
ADAM23	2.35459	4.27724	45.3683	0.000504284	918	3.29732	Extreme Significant
LBP	1.83449	3.67959	13.2389	0.000511278	918	3.29134	Significant
COL15A1	2.1692	4.06053	28.728	0.000513839	918	3.28917	Extreme Significant
NECTIN2	2.18412	4.07688	29.7996	0.000515692	918	3.28761	Extreme Significant
CD207	1.81214	3.63577	12.7306	0.000592822	918	3.22708	Significant
LILRB4	2.06283	3.91402	22.6105	0.000594265	918	3.22602	Extreme Significant
CD14	1.87913	3.7076	14.8013	0.00060424	918	3.21879	Significant
TNFRSF1A	2.05887	3.89855	22.5444	0.00063323	918	3.19844	Extreme Significant
PTPRF	3.45161	5.43382	1139.66	0.000655378	918	3.18351	Extreme Significant
FGFR2	2.43374	4.29688	58.1363	0.000669289	918	3.17439	Extreme Significant
CD28	1.87332	3.68576	14.7347	0.00067522	918	3.17055	Significant
FOLR2	2.11646	3.94009	26.2264	0.000710614	918	3.14837	Extreme Significant
CD48	2.27089	4.08347	39.0689	0.000785865	918	3.10465	Extreme Significant
IL17RB	1.49412	3.25718	6.62257	0.00082357	918	3.0843	Significant
ANGPT2	1.6385	3.40611	8.94008	0.00085938	918	3.06581	Significant
EGFR	0.259641	1.12399	1.78026	0.000928258	918	3.03233	Extreme Significant
CXCL3	0.759251	1.90592	2.44437	0.000936166	918	3.02865	Significant
DNM3	1.69329	3.45118	10.1217	0.000959278	918	3.01806	Significant
TGFBR2	1.81466	3.56744	13.3183	0.00101613	918	2.99305	Significant
XG	1.74159	3.49325	11.3009	0.00101881	918	2.99191	Significant
GSTA3	0.733811	1.84054	2.41734	0.00102195	918	2.99057	Significant
DCXR	0.641426	1.63529	2.30837	0.00104873	918	2.97934	Significant
HTRA2	0.638961	1.62958	2.30728	0.00109423	918	2.96089	Significant
ANG	1.97974	3.71532	19.8114	0.00112819	918	2.94762	Significant
ADGRE2	2.2007	3.92843	34.4549	0.0011421	918	2.9423	Extreme Significant
CCL25	1.77562	3.51166	12.3054	0.00115012	918	2.93926	Significant
JAM2	2.12266	3.84756	28.3287	0.00117023	918	2.93173	Extreme Significant
CTSL	2.13828	3.86203	29.4844	0.00117384	918	2.93039	Extreme Significant
NPPC	1.61119	3.34569	8.58074	0.00118321	918	2.92694	Significant
SPON2	2.12365	3.84481	28.4681	0.00119139	918	2.92395	Extreme Significant
NUCB2	2.32313	4.03503	47.8817	0.00119822	918	2.92146	Extreme Significant
TNFRSF14	2.1734	3.89135	32.3449	0.00119881	918	2.92125	Extreme Significant
CELSR2	2.41504	4.12246	61.4131	0.00120011	918	2.92078	Extreme Significant
GFAP	1.62647	3.35658	8.88719	0.00123192	918	2.90942	Significant
CD276	1.64576	3.37371	9.27549	0.00125252	918	2.90222	Significant
FLRT2	1.98256	3.69822	20.1933	0.00126221	918	2.89887	Significant
GDF2	0.601109	1.55434	2.2688	0.00127304	918	2.89516	Significant
C7	2.1082	3.8012	27.8948	0.00136931	918	2.8635	Extreme Significant
SDC1	1.8363	3.54426	14.3669	0.00138164	918	2.8596	Significant
CEACAM21	1.33298	3.05786	4.90224	0.0013821	918	2.85946	Significant
LGALS1	2.37715	4.04803	56.9076	0.00138406	918	2.85884	Extreme Significant
RSPO1	2.22709	3.90885	38.0281	0.00138713	918	2.85788	Extreme Significant
EPHX2	0.570502	1.49741	2.23926	0.00146496	918	2.83417	Significant
TFF3	1.69226	3.39857	10.3904	0.00148437	918	2.82846	Significant
ANGPT1	0.73462	1.8349	2.4329	0.00153813	918	2.81301	Significant
IL15	1.85081	3.53773	15.0467	0.00157386	918	2.80303	Significant
HBEGF	0.728235	1.81862	2.42716	0.0015958	918	2.79702	Significant
PIK3IP1	1.90076	3.56435	17.1601	0.00176165	918	2.75408	Significant
HNMT	1.43944	3.14344	6.10493	0.00178771	918	2.7477	Significant
CA9	1.54478	3.23875	7.61862	0.00182697	918	2.73827	Significant
MANSC1	2.41782	3.96615	69.6088	0.0020917	918	2.6795	Extreme Significant
RELT	2.03304	3.64595	24.4128	0.00209751	918	2.6783	Extreme Significant
TIMP1	1.87604	3.51092	16.4851	0.00212181	918	2.67329	Significant
SMOC1	2.97121	4.40417	385.546	0.00213996	918	2.66959	Extreme Significant
CDH6	1.73779	3.39069	11.8608	0.00214764	918	2.66804	Significant
ADAM8	2.16448	3.74581	34.7269	0.00218946	918	2.65966	Extreme Significant
DMD	1.51941	3.19808	7.28504	0.00219369	918	2.65883	Significant
DNMBP	1.49503	3.17286	6.92949	0.00228303	918	2.64149	Significant
FCRL2	1.48329	3.16151	6.76277	0.00230964	918	2.63646	Significant
ACY1	0.730199	1.81344	2.44924	0.00256593	918	2.59075	Significant
ADA2	1.54208	3.19929	7.72787	0.00262664	918	2.5806	Significant
CALB2	1.83933	3.43594	15.5019	0.0027516	918	2.56041	Significant
DNPH1	0.634434	1.60123	2.35137	0.00279848	918	2.55308	Significant
TNFRSF21	2.39055	3.85222	69.2247	0.00284414	918	2.54605	Extreme Significant
CCL18	1.33179	3.0114	4.99729	0.00296978	918	2.52728	Significant
AHNAK	2.4596	3.88594	86.2187	0.00300352	918	2.52237	Extreme Significant
AREG	1.54471	3.18185	7.8579	0.00314665	918	2.50215	Significant
CALCB	1.46663	3.10873	6.66229	0.00349648	918	2.45637	Significant
GPKOW	1.94333	3.47013	20.8076	0.00349697	918	2.45631	Significant
EIF4B	0.681865	1.6944	2.41498	0.00349856	918	2.45611	Significant
PTPRS	2.97356	4.17115	488.37	0.00358536	918	2.44547	Extreme Significant
NRP1	3.00743	4.18981	551.81	0.00361182	918	2.44227	Extreme Significant
TNFRSF11A	1.63862	3.23746	9.83127	0.0036285	918	2.44027	Significant
BCL2L11	2.00952	3.50911	24.9467	0.00364446	918	2.43837	Extreme Significant
IL17D	1.67981	3.26253	10.8729	0.0037808	918	2.42242	Significant
VASN	2.66713	3.94438	178.345	0.00381087	918	2.41898	Extreme Significant
DKK4	1.49418	3.12046	7.11268	0.00384966	918	2.41458	Significant
NOS1	1.60949	3.20388	9.25146	0.00396117	918	2.40218	Significant
NDRG1	1.53867	3.14966	7.8739	0.00400823	918	2.39705	Significant
TGFB1	2.24769	3.63963	49.9321	0.00415264	918	2.38168	Extreme Significant
VCAM1	2.15969	3.58003	38.7522	0.0041694	918	2.37993	Extreme Significant
ARG1	0.625673	1.57381	2.37076	0.00429297	918	2.36724	Significant
ERBB2	0.446054	1.29131	2.17766	0.00447251	918	2.34945	Extreme Significant
TNFRSF1B	1.97928	3.44085	23.8136	0.00450352	918	2.34645	Significant
GPNMB	1.94926	3.41857	22.0008	0.00455002	918	2.34199	Significant
TNFSF13B	2.6594	3.86496	187.028	0.00460342	918	2.33692	Extreme Significant
CPXM2	2.14667	3.54481	38.1467	0.00460812	918	2.33648	Extreme Significant
CFC1	1.42849	3.05254	6.22465	0.00463951	918	2.33353	Significant
ADAM12	1.74676	3.26866	13.1469	0.00489937	918	2.30986	Significant
ELN	1.55269	3.13098	8.26716	0.00508089	918	2.29406	Significant
FABP6	1.3424	2.9804	5.20767	0.00517058	918	2.28646	Significant
FOS	2.26034	3.5793	54.9624	0.00523459	918	2.28112	Extreme Significant
ERVV_1	0.410364	1.24554	2.15318	0.00524557	918	2.28021	Extreme Significant
IGLC2	1.98493	3.40802	24.8611	0.00528016	918	2.27735	Significant
OGN	1.5077	3.09223	7.49033	0.0054161	918	2.26631	Significant
CCL21	1.64016	3.18025	10.2285	0.00545692	918	2.26305	Significant
GLB1	0.587172	1.49624	2.35281	0.00557541	918	2.25372	Significant
COCH	1.73863	3.23199	13.1548	0.00586479	918	2.23175	Significant
ACAN	2.04767	3.41279	30.4402	0.00604752	918	2.21842	Extreme Significant
CA4	2.05023	3.41357	30.6823	0.00606451	918	2.2172	Extreme Significant
ENPP6	0.530112	1.4001	2.30487	0.00618723	918	2.2085	Significant
CCL5	0.795229	1.96372	2.55255	0.00622432	918	2.20591	Significant
NCR1	1.90415	3.31899	20.5392	0.00629049	918	2.20132	Significant
IL2RA	1.80669	3.25537	15.8867	0.00646596	918	2.18937	Significant
LAYN	1.58639	3.11952	9.13454	0.00652044	918	2.18572	Significant
LTBP3	1.74804	3.21756	13.6637	0.00655898	918	2.18316	Significant
ERBB3	0.389988	1.21859	2.15831	0.00659796	918	2.18059	Extreme Significant
HNRNPK	0.748926	1.83445	2.52043	0.00711364	918	2.14791	Significant
CRIP2	1.81881	3.24137	16.6596	0.00717483	918	2.14419	Significant
TNFRSF10C	1.79873	3.22828	15.8115	0.00723442	918	2.1406	Significant
STX8	1.84714	3.25514	18.0091	0.00725137	918	2.13958	Significant
EPHA10	1.26115	2.89922	4.4558	0.00732308	918	2.13531	Significant
SCARA5	1.85334	3.25411	18.3771	0.00740412	918	2.13053	Significant
HS3ST3B1	1.65283	3.13888	10.8945	0.00745717	918	2.12743	Significant
GAS6	2.02728	3.33796	30.2545	0.00771988	918	2.11239	Extreme Significant
APOA2	1.56968	3.08443	8.91273	0.00775091	918	2.11065	Significant
KIRREL2	2.04589	3.33416	32.3244	0.00811663	918	2.09062	Extreme Significant
CCL16	1.48851	3.02634	7.39547	0.00839817	918	2.07582	Significant
TFF2	1.50663	3.03561	7.72323	0.00847218	918	2.072	Significant
FOXO3	0.789491	1.93885	2.56358	0.00847662	918	2.07178	Significant
ESM1	1.67544	3.12579	11.7406	0.00866388	918	2.06229	Significant
LY6D	1.56393	3.06089	8.9027	0.00889201	918	2.051	Significant
CLEC1B	0.776323	1.90062	2.55612	0.00890061	918	2.05058	Significant
GPHA2	1.51105	3.03054	7.84071	0.00896207	918	2.04759	Significant
ANGPTL3	1.64924	3.10518	11.0292	0.00899459	918	2.04602	Significant
CEP152	1.61733	3.0807	10.2247	0.00940662	918	2.02657	Significant
IL18	1.50471	3.01939	7.75945	0.00948124	918	2.02314	Significant
CES3	0.675859	1.65309	2.48126	0.00950842	918	2.02189	Significant
KLRB1	1.69114	3.11616	12.3818	0.00955493	918	2.01977	Significant
CD72	1.44313	2.98396	6.71937	0.00961712	918	2.01695	Significant
FGFBP2	0.62551	1.549	2.4451	0.010047	918	1.99796	Significant
FGA	2.14044	3.3129	45.8247	0.0101871	918	1.99195	Extreme Significant
CDC37	0.760019	1.85206	2.55297	0.0102921	918	1.98749	Significant
ADAMTS4	2.08275	3.27721	38.6481	0.0105422	918	1.97707	Extreme Significant
IFNL1	1.41287	2.95652	6.30588	0.0105663	918	1.97608	Significant
NECTIN4	1.63186	3.06629	10.769	0.0106824	918	1.97133	Significant
CD40LG	0.749466	1.82221	2.54999	0.0110181	918	1.9579	Significant
IL1R1	1.76716	3.12264	15.5263	0.0111137	918	1.95414	Significant
AHNAK2	1.81724	3.14538	17.8463	0.0111173	918	1.954	Significant
SLC39A5	1.74206	3.10822	14.5273	0.0112664	918	1.94821	Significant
CEACAM19	1.63433	3.05635	10.922	0.0113704	918	1.94422	Significant
TNFRSF12A	1.69267	3.08237	12.7459	0.0114424	918	1.94148	Significant
CUZD1	1.38567	2.93136	5.96166	0.0116482	918	1.93374	Significant
ICAM5	1.43652	2.95684	6.70913	0.0116548	918	1.9335	Significant
FCN2	0.656215	1.60463	2.48582	0.0117278	918	1.93078	Significant
FBLN2	1.60105	3.03342	10.0742	0.0118547	918	1.92611	Significant
AGT	2.69464	3.47292	341.115	0.0118626	918	1.92582	Extreme Significant
QPCT	2.47612	3.38975	151.783	0.0119789	918	1.92158	Extreme Significant
SPP1	1.63809	3.04707	11.1157	0.0120801	918	1.91793	Significant
THBD	1.89773	3.15581	22.9583	0.0122949	918	1.91027	Significant
GSTA1	0.809199	1.98472	2.59932	0.0123932	918	1.90682	Not Significant
HPGDS	0.557954	1.42316	2.41622	0.0125555	918	1.90117	Significant
CD7	1.60475	3.02412	10.2482	0.0126231	918	1.89883	Significant
CCT5	0.575345	1.45144	2.43152	0.0126652	918	1.89739	Significant
ALDH1A1	0.725151	1.75591	2.54473	0.0128303	918	1.89176	Significant
CRTAM	1.44799	2.94865	6.95134	0.0129557	918	1.88754	Significant
AMN	1.53759	2.98376	8.69413	0.0134404	918	1.87159	Significant
CRELD1	1.74394	3.07012	15.0489	0.0135072	918	1.86943	Significant
FHIT	0.76101	1.84512	2.57399	0.0136445	918	1.86504	Significant
HLA_A	2.0411	3.18163	36.582	0.0137031	918	1.86318	Extreme Significant
CHGA	1.19016	2.81819	3.92404	0.0138424	918	1.85879	Not Significant
POLR2F	2.00653	3.16388	32.9686	0.0139335	918	1.85594	Extreme Significant
ATP6AP2	1.56803	2.98784	9.45294	0.014185	918	1.84817	Significant
PRELP	2.23578	3.23475	70.671	0.0143697	918	1.84255	Extreme Significant
IL6	1.38639	2.90603	6.06017	0.0145442	918	1.83731	Significant
ADCYAP1R1	0.383143	1.19385	2.28987	0.0147638	918	1.8308	Extreme Significant
NBL1	1.76991	3.0562	16.5111	0.0150183	918	1.82338	Significant
CDH2	1.59478	2.98644	10.2227	0.0151969	918	1.81824	Significant
HGS	0.769965	1.86538	2.58802	0.0151998	918	1.81816	Significant
SORCS2	1.6473	3.00593	11.7705	0.0152765	918	1.81598	Significant
ARHGAP25	0.664165	1.61137	2.52088	0.0153367	918	1.81427	Significant
FLI1	0.830748	2.04423	2.62533	0.0154091	918	1.81222	Not Significant
CNTN3	0.578187	1.44938	2.46143	0.0154302	918	1.81163	Significant
DFFA	0.738782	1.78287	2.57004	0.0154529	918	1.81099	Significant
RARRES2	1.65667	3.0056	12.1092	0.015576	918	1.80755	Significant
CCL20	1.18637	2.8083	3.90812	0.0158406	918	1.80023	Not Significant
GUSB	0.80034	1.94961	2.61021	0.0160543	918	1.79441	Not Significant
ABCA2	1.63641	2.98736	11.5523	0.0164228	918	1.78455	Significant
TNFRSF10A	1.80944	3.04827	18.869	0.0164522	918	1.78378	Significant
BRK1	1.51692	2.94211	8.43445	0.0164732	918	1.78322	Significant
UMOD	0.668314	1.61723	2.5323	0.0165195	918	1.782	Significant
LRP11	1.51562	2.93981	8.41675	0.016654	918	1.77848	Significant
TREML2	1.87744	3.06596	23.2459	0.0167827	918	1.77514	Significant
CPXM1	0.740418	1.78318	2.58008	0.0170662	918	1.76786	Significant
IL4R	1.85155	3.05285	21.578	0.0170714	918	1.76773	Significant
FZD8	1.68157	2.99361	13.1824	0.0172136	918	1.76413	Significant
ARSA	0.661148	1.59975	2.53537	0.0175829	918	1.75491	Significant
RTBDN	2.16189	3.13665	59.6487	0.0177159	918	1.75164	Extreme Significant
CDH5	1.74483	3.00747	15.8776	0.0177882	918	1.74987	Significant
RGMB	1.83949	3.038	21.012	0.0177897	918	1.74983	Significant
ADAMTS16	1.54258	2.93766	9.09916	0.0178663	918	1.74796	Significant
TIMD4	1.80211	3.02336	18.8286	0.0179791	918	1.74523	Significant
MB	1.48473	2.91582	7.84523	0.0179904	918	1.74496	Significant
SPINT2	1.76281	3.01021	16.7741	0.0180191	918	1.74427	Significant
LGALS9	2.04058	3.09503	39.8678	0.0180517	918	1.74348	Extreme Significant
CKB	1.30797	2.84888	5.12486	0.0180938	918	1.74247	Significant
CORO6	1.6898	2.98514	13.6117	0.0181176	918	1.7419	Significant
RNASET2	2.01745	3.08684	37.0024	0.0181306	918	1.74159	Extreme Significant
LAMA4	1.87457	3.04284	23.5198	0.0181954	918	1.74004	Significant
TGFBR3	1.99722	3.07889	34.7108	0.0182461	918	1.73883	Significant
CXCL17	1.359	2.86525	5.78053	0.0185866	918	1.7308	Significant
ADH4	0.80912	1.96935	2.62747	0.0191692	918	1.7174	Not Significant
EDNRB	1.52358	2.91863	8.73373	0.0191765	918	1.71723	Significant
WFDC2	1.39615	2.8731	6.34029	0.0194079	918	1.71202	Significant
TPT1	0.524056	1.35631	2.46239	0.0194717	918	1.7106	Significant
LGALS7_LGALS7B	1.57818	2.93357	10.1175	0.019489	918	1.71021	Significant
CNDP1	0.678536	1.63202	2.55988	0.0196826	918	1.70592	Significant
SEMA4C	2.08263	3.07697	47.4205	0.0197398	918	1.70466	Extreme Significant
CST5	1.30499	2.83648	5.12164	0.0201339	918	1.69607	Significant
GCNT1	1.5956	2.93252	10.6591	0.0201468	918	1.69579	Significant
MFAP5	1.62296	2.94079	11.4945	0.0201617	918	1.69547	Significant
CRELD2	1.42562	2.87663	6.84479	0.0203223	918	1.69203	Significant
ATG4A	0.690915	1.65788	2.57093	0.0203536	918	1.69136	Significant
FABP5	1.32912	2.84249	5.42497	0.0205726	918	1.68671	Significant
FCGR3B	1.45055	2.88261	7.29684	0.0206151	918	1.68581	Significant
WNT9A	1.68173	2.94699	13.6922	0.0212037	918	1.67359	Significant
FGFR4	1.50328	2.89138	8.40194	0.0215851	918	1.66585	Significant
TNC	1.63011	2.92682	11.874	0.0217399	918	1.66274	Significant
DARS1	0.774592	1.86402	2.6208	0.0217828	918	1.66189	Significant
SNCG	1.34843	2.842	5.70186	0.0217829	918	1.66188	Significant
IL6R	2.07009	3.03609	47.4009	0.0220187	918	1.65721	Extreme Significant
CTSF	0.695294	1.66421	2.58342	0.0220857	918	1.65589	Significant
MAD1L1	1.69257	2.93703	14.2817	0.0224041	918	1.64967	Significant
DIABLO	0.843453	2.07245	2.65443	0.0224616	918	1.64856	Not Significant
ARSB	0.694058	1.66006	2.58675	0.0227777	918	1.64249	Significant
BAG3	1.60616	2.89401	11.3323	0.0245605	918	1.60976	Significant
MMP12	1.54046	2.87747	9.44259	0.0245801	918	1.60942	Significant
APP	0.740335	1.76668	2.61977	0.0250777	918	1.60071	Significant
OGFR	2.47312	3.06346	235.858	0.0251419	918	1.5996	Extreme Significant
REG1A	1.4229	2.84278	6.9439	0.0252257	918	1.59816	Significant
GABARAPL1	0.65811	1.57793	2.58458	0.0253109	918	1.59669	Significant
RTN4R	2.19594	3.00763	79.7741	0.0255117	918	1.59326	Extreme Significant
MLN	1.29961	2.80788	5.13421	0.0256305	918	1.59124	Significant
ENAH	1.40609	2.8315	6.6831	0.0263819	918	1.57869	Significant
DPP4	0.594997	1.45677	2.56254	0.026419	918	1.57808	Significant
KLK11	1.66931	2.88839	13.834	0.0267834	918	1.57213	Significant
SCARF2	1.7141	2.89534	15.8589	0.0270337	918	1.5681	Significant
CNTNAP2	1.47051	2.84171	7.9285	0.0271849	918	1.56567	Significant
SIGLEC1	1.80568	2.91186	21.1288	0.0272016	918	1.56541	Significant
EVPL	1.84887	2.91745	24.3506	0.0274464	918	1.56151	Significant
LPCAT2	1.65701	2.87935	13.4133	0.027507	918	1.56056	Significant
COL1A1	1.91766	2.92919	30.6223	0.0275315	918	1.56017	Significant
CD244	1.7955	2.90628	20.5268	0.027546	918	1.55994	Significant
LPO	0.722175	1.7168	2.62475	0.0277365	918	1.55695	Significant
AMBN	1.67344	2.88038	14.1128	0.0277625	918	1.55654	Significant
ITM2A	1.4583	2.83452	7.69952	0.0278733	918	1.55481	Significant
SIRPB1	1.52343	2.84838	9.1815	0.0279064	918	1.5543	Significant
CD163	1.4663	2.83572	7.86776	0.0279594	918	1.55347	Significant
PHOSPHO1	2.15935	2.96109	73.355	0.0282403	918	1.54913	Extreme Significant
GHRL	1.18948	2.76902	4.01156	0.0284248	918	1.5463	Not Significant
FAM171B	1.71364	2.88048	16.0499	0.0286023	918	1.5436	Significant
AIFM1	0.834957	2.03482	2.66804	0.0286385	918	1.54305	Not Significant
TIE1	1.8732	2.9082	26.7598	0.0286874	918	1.54231	Significant
TINAGL1	2.48708	3.00234	277.65	0.0287087	918	1.54199	Extreme Significant
IL22RA1	1.48687	2.83492	8.34496	0.0287541	918	1.5413	Significant
LILRB5	1.53517	2.84297	9.54073	0.0290027	918	1.53756	Significant
ADGRG2	0.559654	1.39407	2.56709	0.0291509	918	1.53535	Significant
KLK6	1.84712	2.89548	24.7586	0.0294624	918	1.53073	Significant
FCAR	1.35218	2.79765	5.91345	0.0305094	918	1.51557	Significant
HMBS	0.70249	1.66538	2.63145	0.0306157	918	1.51406	Significant
PTH1R	1.8081	2.8767	22.0644	0.0306953	918	1.51293	Significant
SCG2	1.64219	2.84962	13.1349	0.0307095	918	1.51273	Significant
FAM3D	1.23847	2.77318	4.49845	0.0307816	918	1.51171	Significant
CD69	0.799364	1.91992	2.66341	0.0308855	918	1.51024	Significant
BCAM	1.83851	2.87747	24.4861	0.0310892	918	1.50739	Significant
FUT3_FUT5	1.3795	2.79631	6.36397	0.0318626	918	1.49672	Significant
TP53	0.473431	1.27016	2.55292	0.0318738	918	1.49657	Extreme Significant
PRSS8	1.62745	2.83651	12.6851	0.0320754	918	1.49383	Significant
CES1	0.867909	2.14332	2.68607	0.0322556	918	1.4914	Not Significant
GALNT3	1.40802	2.79799	6.8678	0.0325183	918	1.48787	Significant
DDAH1	1.42202	2.79803	7.13711	0.0329557	918	1.48207	Significant
TMSB10	1.37543	2.78911	6.32404	0.0332013	918	1.47885	Significant
VWC2	1.59677	2.8213	11.6841	0.0335132	918	1.47478	Significant
MMP7	1.47661	2.80193	8.29975	0.033789	918	1.47122	Significant
TNFRSF11B	2.07317	2.87791	58.3237	0.0338844	918	1.47	Extreme Significant
ELAVL4	1.29132	2.76948	5.13949	0.034624	918	1.46062	Significant
DECR1	0.83385	2.02284	2.68303	0.0346241	918	1.46062	Not Significant
C2	2.28465	2.88632	137.589	0.0349765	918	1.45622	Extreme Significant
DDI2	0.782273	1.86362	2.67251	0.0351242	918	1.45439	Significant
CHMP1A	0.786946	1.8766	2.67467	0.0354584	918	1.45028	Significant
EPHA4	1.74617	2.82531	18.8352	0.035474	918	1.45009	Significant
CST1	1.21357	2.75452	4.27809	0.0354766	918	1.45006	Significant
FKBP1B	0.852928	2.08584	2.69002	0.0358532	918	1.44547	Not Significant
ACRV1	1.15066	2.74336	3.71351	0.0360367	918	1.44325	Not Significant
EREG	0.797794	1.90689	2.68065	0.0366321	918	1.43614	Significant
CNGB3	1.36591	2.77192	6.23366	0.0366496	918	1.43593	Significant
PEAR1	2.974	2.91504	3893.1	0.0366658	918	1.43574	Extreme Significant
CEBPA	1.94391	2.83311	37.6619	0.0368637	918	1.4334	Significant
AGR2	1.16784	2.74411	3.86158	0.0369303	918	1.43262	Not Significant
MSR1	1.78618	2.81631	21.7864	0.0370603	918	1.43109	Significant
F2R	1.38485	2.7714	6.56272	0.037291	918	1.4284	Significant
CHI3L1	1.18133	2.74463	3.98373	0.0375455	918	1.42544	Not Significant
ITGA11	0.559649	1.38233	2.63102	0.0376393	918	1.42436	Significant
SCGB1A1	1.37782	2.76778	6.4542	0.037913	918	1.42121	Significant
PTPRN2	1.58445	2.78985	11.5525	0.0379236	918	1.42109	Significant
SNX9	1.46279	2.7766	8.12762	0.0380295	918	1.41988	Significant
GMPR	0.734279	1.73023	2.67358	0.0382516	918	1.41735	Significant
APLP1	1.37298	2.76367	6.3877	0.038729	918	1.41196	Significant
FGF21	1.11642	2.7338	3.45336	0.0387833	918	1.41136	Not Significant
CLGN	1.46379	2.7727	8.17457	0.0387899	918	1.41128	Significant
IL22	1.28773	2.75389	5.13938	0.0388678	918	1.41041	Significant
CD70	1.40305	2.76597	6.92328	0.038913	918	1.40991	Significant
SLITRK2	1.63682	2.78722	13.6496	0.0390605	918	1.40826	Significant
SFRP1	1.58656	2.78129	11.7141	0.0392895	918	1.40572	Significant
REG1B	1.38651	2.76109	6.63818	0.0396305	918	1.40197	Significant
COMT	0.792612	1.88702	2.68947	0.0399094	918	1.39892	Significant
FXN	0.800422	1.91019	2.691	0.0400242	918	1.39768	Not Significant
PLAUR	1.86092	2.79399	29.0909	0.0404245	918	1.39336	Significant
NID1	1.95003	2.79858	40.2467	0.0405636	918	1.39186	Significant
DDR1	1.73356	2.78105	18.8811	0.0409718	918	1.38751	Significant
CD63	0.701717	1.6477	2.6806	0.0412537	918	1.38454	Significant
MDK	1.45994	2.75867	8.16975	0.0414639	918	1.38233	Significant
DCTN2	0.822645	1.97756	2.69795	0.0414823	918	1.38214	Not Significant
PRSS27	1.66512	2.77267	15.1617	0.0415107	918	1.38184	Significant
DKK1	0.761478	1.79671	2.69009	0.041514	918	1.38181	Significant
GRP	1.29815	2.74558	5.30435	0.041589	918	1.38102	Significant
VEGFA	1.47047	2.75837	8.42406	0.041677	918	1.3801	Significant
IDS	0.227838	1.05624	2.58223	0.0421139	918	1.37557	Extreme Significant
BCL2	1.26323	2.73902	4.87302	0.0428049	918	1.36851	Significant
GOPC	0.84241	2.04116	2.70359	0.0429604	918	1.36693	Not Significant
ANKRA2	1.40644	2.74667	7.08334	0.0432585	918	1.36393	Significant
IKZF2	0.762965	1.7977	2.698	0.0438029	918	1.3585	Significant
MMP13	2.02747	2.77039	56.488	0.0440562	918	1.35599	Extreme Significant
CA6	0.76705	1.80833	2.69981	0.0442339	918	1.35425	Significant
RASSF2	1.46641	2.74406	8.41708	0.0445083	918	1.35156	Significant
LYPD1	1.68276	2.75167	16.4039	0.0447756	918	1.34896	Significant
ASAH2	0.794104	1.88492	2.70423	0.0449463	918	1.34731	Significant
GP1BA	1.55986	2.74573	11.1225	0.0449578	918	1.34719	Significant
COL4A1	1.37819	2.73797	6.59162	0.0449724	918	1.34705	Significant
ANXA4	0.771334	1.81788	2.70597	0.0460512	918	1.33676	Significant
NCAN	0.623293	1.47884	2.69913	0.0466097	918	1.33152	Significant
ENTPD5	0.513097	1.30401	2.69611	0.047209	918	1.32598	Significant
SOST	1.76433	2.7374	22.0035	0.0472136	918	1.32593	Significant
DBI	1.24739	2.72549	4.72029	0.0472901	918	1.32523	Significant
SLC39A14	1.72931	2.73133	19.6141	0.0480182	918	1.31859	Significant
ITIH3	1.82216	2.72749	27.36	0.0487171	918	1.31232	Significant
KLK8	1.60993	2.72025	13.3299	0.0496516	918	1.30407	Significant
HARS1	0.808923	1.92421	2.71761	0.0497352	918	1.30334	Not Significant
CD164	1.99986	2.7193	54.4849	0.0498757	918	1.30211	Significant
MSMB	1.32586	2.71817	5.80064	0.0500334	918	1.30074	Not Significant
HAGH	0.818625	1.95447	2.71839	0.0500439	918	1.30065	Not Significant
GAST	1.10659	2.71658	3.40523	0.0514209	918	1.28886	Not Significant
KEL	1.85145	2.70601	31.2951	0.0516986	918	1.28652	Not Significant
ANXA3	0.780436	1.83581	2.72542	0.0524447	918	1.2803	Not Significant
BRDT	0.547638	1.34653	2.74007	0.0530611	918	1.27522	Not Significant
MOG	1.60257	2.70065	13.2638	0.0532122	918	1.27399	Not Significant
CD209	1.57575	2.69633	12.2226	0.0541681	918	1.26626	Not Significant
TNFRSF9	1.30013	2.70545	5.46507	0.054206	918	1.26595	Not Significant
DDC	0.752911	1.75649	2.73551	0.0551845	918	1.25818	Not Significant
CDKN2D	0.840893	2.0222	2.72955	0.0555742	918	1.25513	Not Significant
RBP2	1.26289	2.70031	4.98056	0.0567004	918	1.24641	Not Significant
DSG2	1.45769	2.68842	8.57287	0.0569296	918	1.24466	Not Significant
CIAPIN1	0.74646	1.73736	2.74219	0.0570123	918	1.24403	Not Significant
MPO	1.57648	2.67962	12.4459	0.0574656	918	1.24059	Not Significant
NCS1	1.5511	2.68087	11.4697	0.0574901	918	1.24041	Not Significant
OXT	1.15574	2.70475	3.8284	0.0581612	918	1.23537	Not Significant
TXNDC5	1.42942	2.68218	7.93218	0.0589195	918	1.22974	Not Significant
MCFD2	1.6574	2.66738	16.4433	0.058942	918	1.22958	Not Significant
CKMT1A_CKMT1B	0.811941	1.923	2.74067	0.0592919	918	1.227	Not Significant
ACAA1	0.834323	1.99557	2.73868	0.0597613	918	1.22358	Not Significant
FCRL6	1.22926	2.69539	4.59044	0.0597684	918	1.22353	Not Significant
NTPROBNP	1.12415	2.70436	3.56168	0.0604673	918	1.21848	Not Significant
ACTN4	1.55493	2.66375	11.7966	0.0610565	918	1.21427	Not Significant
CHIT1	1.13544	2.70213	3.65813	0.0612252	918	1.21307	Not Significant
CRHR1	0.746057	1.73141	2.7565	0.0612902	918	1.21261	Not Significant
FETUB	0.765121	1.78173	2.75535	0.0620163	918	1.20749	Not Significant
CRHBP	1.53785	2.65997	11.2167	0.0621867	918	1.2063	Not Significant
HPCAL1	0.811325	1.91716	2.74938	0.0629726	918	1.20085	Not Significant
TFF1	1.20385	2.69056	4.32434	0.0633321	918	1.19838	Not Significant
CSF2RA	1.3051	2.67817	5.63489	0.0635119	918	1.19714	Not Significant
ERBIN	0.857568	2.07285	2.74262	0.0638906	918	1.19456	Not Significant
GBA	1.40478	2.66573	7.48344	0.0639534	918	1.19414	Not Significant
GCHFR	1.32072	2.67469	5.88831	0.0641016	918	1.19313	Not Significant
ADAMTS13	0.553644	1.34432	2.81772	0.0643799	918	1.19125	Not Significant
PAM	2.00403	2.60775	66.0284	0.0647044	918	1.18907	Not Significant
CD33	1.24201	2.68181	4.77655	0.0651479	918	1.1861	Not Significant
BATF	1.26092	2.67866	5.02094	0.0654129	918	1.18434	Not Significant
GFRA3	1.54539	2.63945	11.7122	0.06664	918	1.17626	Not Significant
INHBC	1.65614	2.62591	17.1334	0.0669233	918	1.17442	Not Significant
CXCL6	0.821214	1.94422	2.75753	0.0675697	918	1.17025	Not Significant
DCLRE1C	1.76937	2.60679	26.2462	0.0682639	918	1.16581	Not Significant
PAPPA	1.57869	2.62676	13.2058	0.0686108	918	1.16361	Not Significant
PDGFRA	1.91113	2.58925	46.4841	0.0687771	918	1.16256	Not Significant
FYB1	0.845495	2.02498	2.75436	0.0690562	918	1.1608	Not Significant
GIGYF2	1.28288	2.66587	5.35731	0.0692801	918	1.15939	Not Significant
GUK1	1.49602	2.63221	10.0995	0.0698656	918	1.15574	Not Significant
KLK4	1.24608	2.67018	4.85955	0.070047	918	1.15461	Not Significant
BTD	0.438249	1.19611	2.92276	0.0708206	918	1.14984	Not Significant
ROR1	1.53915	2.62048	11.6941	0.0712599	918	1.14715	Not Significant
ATP5PO	0.672893	1.54886	2.81481	0.0712636	918	1.14713	Not Significant
IL20RA	1.28326	2.66033	5.38185	0.0714644	918	1.14591	Not Significant
CD5L	1.44233	2.63364	8.56997	0.0715721	918	1.14526	Not Significant
ALCAM	1.82447	2.57986	33.5237	0.0719671	918	1.14287	Not Significant
BRD1	1.88658	2.57168	43.2971	0.0721182	918	1.14196	Not Significant
NOTCH3	1.594	2.60548	14.2006	0.0729115	918	1.1372	Not Significant
CTSC	0.740723	1.70462	2.79755	0.0733134	918	1.13482	Not Significant
LILRA5	1.80147	2.5734	30.98	0.0736496	918	1.13283	Not Significant
NTF4	1.95264	2.55464	58.2764	0.0736737	918	1.13269	Not Significant
TNFRSF8	1.46283	2.62252	9.20255	0.0737355	918	1.13232	Not Significant
PRKAB1	1.44192	2.6241	8.62888	0.0742808	918	1.12912	Not Significant
TIMP4	1.49771	2.6064	10.3973	0.0764536	918	1.1166	Not Significant
TNF	1.83378	2.55174	36.2238	0.0768288	918	1.11448	Not Significant
SIGLEC10	1.52839	2.59908	11.5378	0.076947	918	1.11381	Not Significant
CD200R1	1.50751	2.60171	10.77	0.0772258	918	1.11224	Not Significant
CERT	0.756143	1.74092	2.80462	0.0774804	918	1.11081	Not Significant
CHAC2	0.737628	1.69162	2.81517	0.0782728	918	1.10639	Not Significant
STC1	1.49992	2.59862	10.5468	0.0784103	918	1.10563	Not Significant
SPINK1	1.31619	2.63411	5.98108	0.0791341	918	1.10164	Not Significant
DNAJA4	0.793586	1.84603	2.79353	0.0791879	918	1.10134	Not Significant
ATP5IF1	0.862043	2.07547	2.76686	0.0796564	918	1.09878	Not Significant
CDON	0.660254	1.51443	2.85865	0.0796749	918	1.09868	Not Significant
GRAP2	0.893175	2.19712	2.75518	0.0797364	918	1.09834	Not Significant
CEP43	0.786633	1.82439	2.79879	0.080089	918	1.09643	Not Significant
SPON1	1.56276	2.58015	13.1523	0.0801165	918	1.09628	Not Significant
CD40	1.36497	2.61973	6.92113	0.0803756	918	1.09488	Not Significant
THBS2	1.44548	2.60197	8.89027	0.0804913	918	1.09425	Not Significant
IL1R2	0.56031	1.3397	2.92565	0.0807895	918	1.09265	Not Significant
GPR101	0.693307	1.58339	2.84604	0.0808241	918	1.09246	Not Significant
APOM	0.689858	1.57522	2.85003	0.0813545	918	1.08962	Not Significant
CRTAP	0.549947	1.32366	2.9406	0.081899	918	1.08672	Not Significant
HMOX2	1.29538	2.63179	5.66368	0.0820208	918	1.08608	Not Significant
S100P	1.45989	2.58969	9.39172	0.0831829	918	1.07997	Not Significant
CAT	0.692673	1.57928	2.85751	0.0835792	918	1.0779	Not Significant
IL10RA	1.23926	2.64208	4.85844	0.0840491	918	1.07547	Not Significant
C8B	1.6519	2.54636	18.532	0.0840906	918	1.07525	Not Significant
LEP	1.22548	2.64569	4.68131	0.0841863	918	1.07476	Not Significant
EDAR	0.841598	1.99726	2.78395	0.084687	918	1.07218	Not Significant
APOA1	0.468751	1.21889	3.03462	0.0849731	918	1.07072	Not Significant
NELL2	0.576659	1.36073	2.94346	0.0853193	918	1.06895	Not Significant
ACTN2	1.31581	2.61819	6.04263	0.0853823	918	1.06863	Not Significant
WFDC12	1.25442	2.63461	5.07521	0.0856023	918	1.06751	Not Significant
GZMB	0.812851	1.8999	2.79963	0.0856343	918	1.06735	Not Significant
ICA1	0.831079	1.95977	2.79143	0.0860155	918	1.06542	Not Significant
GPC5	0.796738	1.84885	2.80925	0.0862605	918	1.06419	Not Significant
AOC3	1.50414	2.56868	11.0033	0.0863216	918	1.06388	Not Significant
LIFR	2.18547	2.4456	208.697	0.0863633	918	1.06367	Not Significant
LY75	1.6156	2.53812	16.4832	0.0877937	918	1.05654	Not Significant
IL1RAP	1.3336	2.60662	6.40047	0.0880048	918	1.05549	Not Significant
CCL27	1.26201	2.62559	5.20652	0.0888057	918	1.05156	Not Significant
ACSL1	1.56904	2.54447	13.958	0.088808	918	1.05155	Not Significant
FCRL3	0.798208	1.85077	2.81504	0.0890238	918	1.05049	Not Significant
ITGAV	0.391331	1.14156	3.17941	0.0897514	918	1.04696	Not Significant
GRIN2B	0.743968	1.69645	2.84969	0.0899786	918	1.04586	Not Significant
FGF19	1.15868	2.65656	3.95148	0.0904766	918	1.04346	Not Significant
S100A12	1.27382	2.61581	5.4057	0.0916313	918	1.03796	Not Significant
CABP2	1.31778	2.60175	6.14803	0.091759	918	1.03735	Not Significant
CNST	0.863352	2.07046	2.78484	0.0918483	918	1.03693	Not Significant
OSCAR	1.67329	2.50399	21.1232	0.0929011	918	1.03198	Not Significant
CD1C	0.593067	1.37995	2.98072	0.0935468	918	1.02897	Not Significant
ARHGAP1	0.698385	1.58207	2.89574	0.0941275	918	1.02628	Not Significant
ITGAM	0.602985	1.39503	2.98068	0.0950949	918	1.02184	Not Significant
CGB3_CGB5_CGB8	1.47567	2.54526	10.2871	0.0952577	918	1.0211	Not Significant
LYAR	0.721602	1.63387	2.88815	0.0968198	918	1.01404	Not Significant
DSG4	1.2461	2.61368	5.03384	0.0972677	918	1.01203	Not Significant
GH2	0.922458	2.3129	2.75887	0.0973621	918	1.01161	Not Significant
GLOD4	0.665791	1.50916	2.93608	0.0974328	918	1.01129	Not Significant
SMOC2	1.37495	2.56695	7.42868	0.0982046	918	1.00787	Not Significant
BMPER	1.83266	2.44275	42.9724	0.0985822	918	1.0062	Not Significant
FCGR2B	0.790234	1.8171	2.84507	0.0993671	918	1.00276	Not Significant
XPNPEP2	0.8073	1.86834	2.83683	0.101058	918	0.995428	Not Significant
APEX1	0.78718	1.80639	2.85165	0.101124	918	0.995144	Not Significant
CD58	2.16538	2.35981	235.38	0.101649	918	0.992897	Not Significant
FXYD5	0.807484	1.86838	2.83808	0.101679	918	0.992769	Not Significant
KITLG	1.41034	2.54533	8.40674	0.101768	918	0.992389	Not Significant
CASP10	0.811792	1.88178	2.83593	0.102122	918	0.99088	Not Significant
LRRN1	0.664293	1.50101	2.96399	0.103236	918	0.986167	Not Significant
CR2	1.28944	2.5836	5.76424	0.103881	918	0.983463	Not Significant
CD34	1.58951	2.48108	16.1255	0.104299	918	0.98172	Not Significant
PTK7	1.47462	2.51384	10.5799	0.105163	918	0.978136	Not Significant
FGF16	0.666893	1.50443	2.97119	0.105379	918	0.977245	Not Significant
OMG	0.790276	1.81148	2.86095	0.105838	918	0.97536	Not Significant
GNE	0.812912	1.88155	2.84468	0.106597	918	0.972254	Not Significant
NEFL	1.24401	2.59565	5.0655	0.107137	918	0.97006	Not Significant
CCER2	1.2272	2.6025	4.82866	0.107399	918	0.968999	Not Significant
CGN	1.4871	2.50193	11.1504	0.107632	918	0.968058	Not Significant
FADD	0.8367	1.96035	2.82929	0.108195	918	0.965792	Not Significant
LTBP2	1.44949	2.51208	9.78607	0.108556	918	0.964347	Not Significant
PCDH1	2.16253	2.32247	257.221	0.108737	918	0.963622	Not Significant
CTBS	1.84327	2.39352	49.0575	0.108891	918	0.963006	Not Significant
ADGRE1	1.33032	2.55294	6.60785	0.110203	918	0.957805	Not Significant
DCTN6	0.822437	1.90966	2.845	0.110451	918	0.95683	Not Significant
CASP3	0.840004	1.97	2.8311	0.110655	918	0.956031	Not Significant
ACHE	0.631558	1.43196	3.0371	0.110722	918	0.955766	Not Significant
SLAMF1	1.44262	2.50552	9.63897	0.111634	918	0.952203	Not Significant
NPTXR	1.76215	2.40233	34.5686	0.111867	918	0.951297	Not Significant
ASPSCR1	0.749749	1.69134	2.91435	0.112152	918	0.950195	Not Significant
INPP1	1.46271	2.49047	10.4308	0.114219	918	0.94226	Not Significant
DAB2	0.889222	2.15616	2.79866	0.11532	918	0.938097	Not Significant
CEP170	1.26838	2.56895	5.5021	0.115321	918	0.938091	Not Significant
FKBP7	0.726778	1.62986	2.94849	0.115399	918	0.937799	Not Significant
ABL1	1.23582	2.58407	4.99635	0.115544	918	0.937252	Not Significant
CHRDL2	1.25241	2.575	5.25053	0.116112	918	0.935121	Not Significant
CEP164	0.804094	1.84515	2.87346	0.116246	918	0.934621	Not Significant
DAG1	0.748542	1.68343	2.93234	0.117553	918	0.929768	Not Significant
ZBTB17	1.51319	2.46122	12.709	0.11765	918	0.929409	Not Significant
RBP5	1.3251	2.53769	6.58977	0.117772	918	0.92896	Not Significant
EIF5A	0.625497	1.41488	3.08752	0.118501	918	0.926279	Not Significant
KRT5	1.36477	2.51702	7.52184	0.119055	918	0.924254	Not Significant
LYPD8	1.26784	2.56168	5.52245	0.119161	918	0.923866	Not Significant
IFNGR2	0.803637	1.84094	2.88136	0.119538	918	0.922493	Not Significant
CEBPB	1.39566	2.50168	8.36674	0.119834	918	0.921421	Not Significant
ADD1	0.780263	1.76959	2.90573	0.119872	918	0.921284	Not Significant
FIS1	0.843444	1.97494	2.84437	0.119954	918	0.920986	Not Significant
SERPINB8	1.28394	2.55216	5.80924	0.119999	918	0.920824	Not Significant
FBP1	0.856837	2.02405	2.83269	0.120251	918	0.919912	Not Significant
CREBZF	2.04965	2.28992	159.27	0.120445	918	0.919211	Not Significant
FUT8	0.792326	1.8048	2.89568	0.120805	918	0.917914	Not Significant
TGFA	1.42555	2.48641	9.31021	0.120818	918	0.917867	Not Significant
PSG1	1.13879	2.62808	3.82717	0.121038	918	0.917077	Not Significant
LPL	1.33941	2.52238	6.95206	0.121593	918	0.91509	Not Significant
LY96	1.5856	2.42189	17.1551	0.121626	918	0.914975	Not Significant
NDUFS6	1.27671	2.55194	5.69653	0.121881	918	0.914064	Not Significant
PRKAR1A	1.25028	2.56521	5.25597	0.121969	918	0.913752	Not Significant
BIN2	0.844765	1.97799	2.84696	0.12218	918	0.913001	Not Significant
BPIFA2	0.871287	2.0782	2.82296	0.12252	918	0.911792	Not Significant
TFRC	1.5325	2.43813	13.9458	0.122687	918	0.9112	Not Significant
CD80	1.46206	2.4608	10.7385	0.12452	918	0.904762	Not Significant
VIM	0.84124	1.96342	2.85454	0.124596	918	0.904497	Not Significant
SLITRK6	1.52763	2.4329	13.8018	0.124963	918	0.903217	Not Significant
MEPE	1.90591	2.30573	77.3398	0.125374	918	0.901792	Not Significant
GPA33	1.10745	2.64298	3.53213	0.125482	918	0.901418	Not Significant
AKAP12	2.16906	2.23512	347.099	0.126091	918	0.899318	Not Significant
FLT3	0.666655	1.48657	3.06782	0.126194	918	0.898963	Not Significant
CCL17	0.866506	2.05665	2.83279	0.126358	918	0.898397	Not Significant
VCAN	1.72025	2.35765	31.5115	0.126613	918	0.897523	Not Significant
ERP44	0.632989	1.42176	3.12245	0.12686	918	0.896676	Not Significant
PIGR	1.40667	2.47797	8.85115	0.127087	918	0.8959	Not Significant
CCL11	1.39215	2.48435	8.41247	0.127198	918	0.895518	Not Significant
VMO1	1.23972	2.56048	5.12775	0.127781	918	0.893535	Not Significant
FAM171A2	1.0931	2.65017	3.40747	0.128302	918	0.891765	Not Significant
C1RL	1.91132	2.28973	82.2456	0.128838	918	0.889958	Not Significant
BID	0.813552	1.86516	2.89155	0.128842	918	0.889943	Not Significant
DNAJB8	0.778882	1.75785	2.93134	0.129004	918	0.889396	Not Significant
CNTN4	0.620673	1.39773	3.15972	0.129833	918	0.886615	Not Significant
BAIAP2	0.826806	1.90859	2.8795	0.13002	918	0.885989	Not Significant
GNAS	1.1751	2.59478	4.25549	0.130184	918	0.885441	Not Significant
FST	1.245	2.55303	5.22651	0.130326	918	0.884968	Not Significant
FGFBP1	0.762733	1.71068	2.95524	0.130562	918	0.884182	Not Significant
CXCL1	0.867454	2.0563	2.83995	0.132055	918	0.879246	Not Significant
CEP85	0.800601	1.82061	2.91463	0.132576	918	0.877536	Not Significant
GPR15L	1.2198	2.56381	4.85674	0.132661	918	0.877257	Not Significant
CLSTN2	1.25446	2.54231	5.40084	0.13329	918	0.875203	Not Significant
TFPI2	1.67694	2.3467	27.0234	0.133878	918	0.873292	Not Significant
GKN1	1.53625	2.40083	14.8014	0.13427	918	0.872022	Not Significant
COL9A1	1.24096	2.54637	5.1946	0.135492	918	0.868086	Not Significant
PAG1	1.41132	2.45388	9.19702	0.135604	918	0.867727	Not Significant
BSND	1.58106	2.37603	17.965	0.13625	918	0.865664	Not Significant
PRTN3	1.41851	2.44721	9.4722	0.136836	918	0.863799	Not Significant
TREM2	1.28758	2.51324	6.0433	0.138523	918	0.858477	Not Significant
BANK1	0.880634	2.10455	2.8355	0.139178	918	0.85643	Not Significant
MET	2.23946	2.15771	679.454	0.139294	918	0.856067	Not Significant
MMP10	1.26785	2.52155	5.68604	0.140298	918	0.852947	Not Significant
TRIAP1	1.30959	2.49435	6.52952	0.141559	918	0.849064	Not Significant
ADAMTS1	1.66478	2.32376	26.7608	0.141961	918	0.84783	Not Significant
ALPP	0.906456	2.21396	2.81178	0.143154	918	0.844195	Not Significant
CXCL10	1.16196	2.58644	4.14037	0.14348	918	0.84321	Not Significant
TSLP	1.37468	2.45311	8.21462	0.143661	918	0.842663	Not Significant
BIRC2	0.800809	1.81093	2.94442	0.145381	918	0.837492	Not Significant
DOK2	0.904874	2.2049	2.81668	0.146415	918	0.834416	Not Significant
VAT1	2.36111	2.0925	1901.27	0.147465	918	0.83131	Not Significant
STX4	1.38801	2.43454	8.71703	0.148422	918	0.828502	Not Significant
CA2	0.839761	1.93967	2.89918	0.148801	918	0.827395	Not Significant
DHPS	0.718428	1.58171	3.08236	0.148957	918	0.826939	Not Significant
DUSP29	1.22614	2.53338	5.0397	0.149042	918	0.826691	Not Significant
KDR	0.496998	1.21198	3.614	0.149077	918	0.826588	Not Significant
CRLF1	1.52414	2.36028	14.9543	0.149919	918	0.824143	Not Significant
PSMA1	0.685096	1.50527	3.15075	0.150774	918	0.821672	Not Significant
ST6GAL1	1.73683	2.26442	40.0783	0.151161	918	0.820561	Not Significant
HDGF	0.878417	2.08729	2.8536	0.151318	918	0.820109	Not Significant
GASK1A	0.722949	1.5906	3.08373	0.151394	918	0.819891	Not Significant
EBAG9	0.884246	2.11127	2.8471	0.151911	918	0.81841	Not Significant
NELL1	0.732856	1.61413	3.07015	0.152411	918	0.816983	Not Significant
ENO3	0.791603	1.77634	2.97618	0.152916	918	0.815546	Not Significant
MZB1	1.31301	2.46722	6.74636	0.153822	918	0.81298	Not Significant
BAG4	1.41358	2.40692	9.72746	0.15396	918	0.812593	Not Significant
PILRB	1.34307	2.44628	7.51155	0.154848	918	0.810095	Not Significant
PNLIPRP2	0.947564	2.4102	2.77501	0.1554	918	0.808549	Not Significant
ITGB7	0.679388	1.48934	3.18592	0.155871	918	0.807234	Not Significant
CA13	0.878671	2.08476	2.86029	0.156732	918	0.804843	Not Significant
TIGAR	1.46621	2.37079	12.066	0.156831	918	0.804568	Not Significant
VSTM2L	1.24062	2.50961	5.32681	0.157348	918	0.80314	Not Significant
FCRL1	1.21095	2.53132	4.84972	0.157397	918	0.803004	Not Significant
TACSTD2	1.55169	2.32478	17.3575	0.157641	918	0.802331	Not Significant
ASS1	0.829401	1.89522	2.93284	0.158963	918	0.798705	Not Significant
HIP1	0.568463	1.29563	3.48234	0.159071	918	0.79841	Not Significant
ICAM2	1.37703	2.4149	8.59126	0.159631	918	0.796883	Not Significant
HYAL1	1.509	2.33563	14.6488	0.161493	918	0.791845	Not Significant
CSF1R	1.34916	2.42808	7.78252	0.161527	918	0.791755	Not Significant
CD3G	1.17869	2.55027	4.41049	0.161826	918	0.790951	Not Significant
VSTM1	1.29859	2.45758	6.52366	0.163543	918	0.786369	Not Significant
CHMP6	0.762209	1.68227	3.05544	0.163686	918	0.785989	Not Significant
TNFRSF13C	1.44777	2.36156	11.4636	0.164436	918	0.784002	Not Significant
DNAJB2	0.791275	1.76559	3.00832	0.165256	918	0.781843	Not Significant
ADGRG1	1.09025	2.62434	3.428	0.165814	918	0.780379	Not Significant
MMP3	1.2937	2.45636	6.43881	0.16597	918	0.779969	Not Significant
GALNT7	0.619938	1.36979	3.39192	0.166993	918	0.777301	Not Significant
EDDM3B	1.15263	2.56575	4.09591	0.167138	918	0.776925	Not Significant
IGFL4	0.778361	1.72513	3.03746	0.167558	918	0.775835	Not Significant
WFIKKN2	0.68999	1.50273	3.21856	0.167702	918	0.775462	Not Significant
CTRB1	1.13793	2.57696	3.92716	0.168891	918	0.772393	Not Significant
CRADD	0.844328	1.94132	2.92897	0.169142	918	0.77175	Not Significant
COX5B	0.839081	1.92104	2.94	0.170576	918	0.768081	Not Significant
AIF1L	1.29377	2.44613	6.49638	0.171345	918	0.766129	Not Significant
F11R	1.23908	2.48708	5.39309	0.171772	918	0.765049	Not Significant
GP5	0.702082	1.52608	3.20948	0.171833	918	0.764893	Not Significant
LRP1	1.73708	2.19578	46.3562	0.171941	918	0.764621	Not Significant
APOC1	0.682234	1.48264	3.26039	0.172573	918	0.763027	Not Significant
LRPAP1	1.3131	2.42921	6.97717	0.172855	918	0.762318	Not Significant
DIPK2B	1.41397	2.35814	10.2837	0.174245	918	0.75884	Not Significant
ACOX1	0.780539	1.7259	3.05365	0.174732	918	0.757629	Not Significant
DBN1	1.34338	2.40073	7.8511	0.176283	918	0.75379	Not Significant
BGLAP	1.12997	2.57675	3.85348	0.176393	918	0.753518	Not Significant
ATXN10	0.839819	1.91945	2.94962	0.176395	918	0.753514	Not Significant
IL10	1.12393	2.58248	3.78651	0.176563	918	0.7531	Not Significant
ATF4	1.59479	2.24876	23.0687	0.17661	918	0.752985	Not Significant
ANKRD54	0.775099	1.70848	3.07	0.176685	918	0.752801	Not Significant
CTSD	0.802441	1.79093	3.01915	0.177529	918	0.750731	Not Significant
HAO1	0.927467	2.29622	2.81456	0.177777	918	0.750124	Not Significant
HNF1A	1.16456	2.54103	4.28128	0.178937	918	0.7473	Not Significant
SIRPA	1.30659	2.42146	6.89217	0.179302	918	0.746414	Not Significant
NOMO1	1.89727	2.10398	126.382	0.180083	918	0.744527	Not Significant
LILRA2	1.46433	2.31252	12.9068	0.180147	918	0.744373	Not Significant
CCNE1	0.761768	1.66786	3.10929	0.180466	918	0.743604	Not Significant
PFKFB2	1.27031	2.4464	6.07245	0.181073	918	0.742146	Not Significant
DNAJA2	0.873029	2.04445	2.90315	0.182216	918	0.739413	Not Significant
SPINK5	1.40794	2.34229	10.2678	0.182773	918	0.738087	Not Significant
ENO2	0.843697	1.92865	2.95574	0.183381	918	0.736645	Not Significant
TJAP1	1.24026	2.46642	5.49544	0.183933	918	0.735341	Not Significant
EP300	1.5058	2.2778	15.7115	0.184	918	0.735183	Not Significant
MARCO	1.67071	2.18895	35.2668	0.184087	918	0.734978	Not Significant
CLTA	0.761097	1.66202	3.12743	0.185595	918	0.731434	Not Significant
TBC1D5	1.21768	2.48155	5.11093	0.186918	918	0.728348	Not Significant
CCL22	1.21283	2.4839	5.03666	0.188293	918	0.725166	Not Significant
IL6ST	2.21449	1.96609	1413.59	0.189091	918	0.723329	Not Significant
ATP6V1F	0.832861	1.88483	2.98734	0.189304	918	0.722841	Not Significant
CTF1	0.876091	2.05233	2.9082	0.189566	918	0.722239	Not Significant
AKT3	0.804805	1.78907	3.04495	0.189858	918	0.721572	Not Significant
EDIL3	1.25835	2.43978	5.90227	0.190681	918	0.719693	Not Significant
GPRC5C	1.18085	2.50738	4.55812	0.193275	918	0.713825	Not Significant
KRT19	1.18929	2.499	4.68475	0.193346	918	0.713665	Not Significant
GLI2	1.61327	2.19019	27.6533	0.193951	918	0.712308	Not Significant
HSPA1A	0.858144	1.97611	2.94811	0.194322	918	0.711478	Not Significant
HCG22	0.68434	1.4705	3.36869	0.194999	918	0.709968	Not Significant
CDC26	1.23429	2.45332	5.46075	0.195489	918	0.708878	Not Significant
AKT1S1	0.846235	1.92939	2.9732	0.195522	918	0.708804	Not Significant
HIP1R	1.19045	2.49489	4.71191	0.195558	918	0.708724	Not Significant
INPPL1	1.184	2.50062	4.61595	0.196058	918	0.707616	Not Significant
ALDH3A1	0.874088	2.03962	2.92101	0.196104	918	0.707513	Not Significant
FMNL1	1.16472	2.52001	4.33945	0.196212	918	0.707274	Not Significant
HSDL2	1.28262	2.40854	6.49834	0.196668	918	0.706267	Not Significant
ATXN2L	1.36222	2.34336	8.83775	0.197162	918	0.705177	Not Significant
CPA4	1.32144	2.37439	7.53334	0.197657	918	0.704087	Not Significant
IGFBP3	0.831837	1.87437	3.00824	0.198522	918	0.702192	Not Significant
ERBB4	0.725101	1.55926	3.2661	0.198531	918	0.702173	Not Significant
IQGAP2	1.34864	2.3507	8.39795	0.198681	918	0.701843	Not Significant
FHIP2A	0.723565	1.55534	3.27172	0.198839	918	0.701498	Not Significant
DBNL	0.889666	2.10484	2.89652	0.199212	918	0.700685	Not Significant
SIGLEC5	1.14498	2.53696	4.08852	0.199699	918	0.699624	Not Significant
SPARCL1	1.53298	2.21786	19.1111	0.20091	918	0.696999	Not Significant
AGXT	0.886456	2.08786	2.908	0.203624	918	0.691172	Not Significant
TMPRSS5	0.725578	1.5564	3.28738	0.20386	918	0.690668	Not Significant
BST1	0.819016	1.82516	3.04922	0.204503	918	0.6893	Not Significant
HBQ1	0.849396	1.93443	2.98455	0.205266	918	0.687684	Not Significant
SIGLEC6	1.55268	2.1934	21.5271	0.205723	918	0.686716	Not Significant
HMGCS1	0.691416	1.47737	3.40402	0.206011	918	0.686109	Not Significant
ATF2	1.14206	2.53306	4.0688	0.206333	918	0.685431	Not Significant
DNER	0.745149	1.60281	3.24453	0.207195	918	0.68362	Not Significant
BLVRB	0.842564	1.90701	3.00333	0.207487	918	0.68301	Not Significant
DEFB104A_DEFB104B	1.22343	2.44472	5.33552	0.207818	918	0.682317	Not Significant
FDX1	1.14189	2.53142	4.07102	0.208052	918	0.681827	Not Significant
BNIP3L	1.39938	2.28756	10.6602	0.210004	918	0.677773	Not Significant
GAL	1.15129	2.51796	4.20112	0.210518	918	0.676711	Not Significant
COL2A1	0.840087	1.89543	3.01526	0.210776	918	0.676178	Not Significant
EPCAM	1.13228	2.53923	3.95824	0.211324	918	0.675052	Not Significant
CRYBB2	0.913412	2.20869	2.86597	0.211674	918	0.674333	Not Significant
MERTK	1.55242	2.17805	22.1089	0.211748	918	0.674181	Not Significant
HSBP1	1.14185	2.52732	4.08068	0.211925	918	0.673819	Not Significant
PEBP1	1.36778	2.30706	9.37348	0.212485	918	0.672671	Not Significant
VAMP5	1.30705	2.35783	7.32816	0.212785	918	0.672059	Not Significant
HBZ	0.881722	2.06043	2.93122	0.214103	918	0.669376	Not Significant
APOA4	1.36376	2.30659	9.25641	0.214292	918	0.668995	Not Significant
ALPI	0.904617	2.1639	2.88676	0.215532	918	0.666488	Not Significant
AFP	0.855634	1.95025	2.9923	0.217171	918	0.663197	Not Significant
ECSCR	0.711202	1.51265	3.3945	0.217309	918	0.662923	Not Significant
EIF2S2	1.37411	2.289	9.77755	0.218693	918	0.660166	Not Significant
F10	0.720217	1.53251	3.37044	0.218699	918	0.660153	Not Significant
CPLX2	1.47784	2.20775	15.7629	0.219755	918	0.658062	Not Significant
CCL7	1.20269	2.44728	5.03388	0.220935	918	0.655736	Not Significant
SMAD5	2.03142	1.91947	560.471	0.221558	918	0.654513	Not Significant
ACADM	0.846183	1.91015	3.02338	0.222098	918	0.653456	Not Significant
DAPP1	0.921036	2.24124	2.86094	0.222443	918	0.652781	Not Significant
ATP1B2	0.634662	1.35733	3.73737	0.222871	918	0.651947	Not Significant
CPVL	1.30366	2.34141	7.37193	0.223326	918	0.651061	Not Significant
STAMBP	1.25839	2.38408	6.18828	0.224003	918	0.649747	Not Significant
GNPDA2	0.753458	1.61107	3.28839	0.225096	918	0.647633	Not Significant
WIF1	1.50532	2.17436	18.4921	0.225686	918	0.646495	Not Significant
IGSF9	0.90457	2.1574	2.89844	0.226373	918	0.645174	Not Significant
MUC16	1.08995	2.58046	3.50152	0.226445	918	0.645037	Not Significant
PTX3	1.30293	2.33594	7.39587	0.226686	918	0.644575	Not Significant
CD3E	0.62988	1.34602	3.80063	0.227869	918	0.642315	Not Significant
ALDH5A1	0.776516	1.67288	3.22798	0.228337	918	0.641423	Not Significant
TMPRSS15	0.853265	1.93262	3.01925	0.228981	918	0.6402	Not Significant
GAD1	1.61629	2.09251	34.4009	0.229692	918	0.638854	Not Significant
VTCN1	1.56024	2.12602	25.2171	0.230339	918	0.637633	Not Significant
PAEP	1.11983	2.53552	3.84905	0.231311	918	0.635804	Not Significant
VNN2	1.33653	2.29529	8.58437	0.2317	918	0.635074	Not Significant
FMR1	0.765181	1.63801	3.27548	0.231714	918	0.635047	Not Significant
CRISP3	1.4877	2.17249	17.333	0.231715	918	0.635045	Not Significant
TNFRSF13B	1.22246	2.409	5.47245	0.232293	918	0.633965	Not Significant
F2	0.474472	1.14908	5.05319	0.234063	918	0.630666	Not Significant
CNTF	1.5431	2.12784	23.4155	0.234189	918	0.630434	Not Significant
CEP350	1.47664	2.17469	16.5546	0.234245	918	0.63033	Not Significant
ESYT2	1.15424	2.48732	4.31494	0.234396	918	0.630051	Not Significant
IFNLR1	0.823213	1.81699	3.11055	0.234897	918	0.629123	Not Significant
SMPD1	1.27703	2.34651	6.76673	0.23504	918	0.628859	Not Significant
PDCD5	1.30102	2.3215	7.46155	0.235618	918	0.627791	Not Significant
SSC4D	1.08485	2.58085	3.4601	0.236076	918	0.626948	Not Significant
METAP2	1.35425	2.26854	9.38344	0.237122	918	0.625028	Not Significant
GALNT2	1.30357	2.31542	7.56824	0.237584	918	0.624183	Not Significant
SIGLEC9	1.60291	2.08006	33.385	0.237742	918	0.623894	Not Significant
LGALS3	1.41542	2.21456	12.4267	0.237758	918	0.623865	Not Significant
LAMP3	1.22575	2.3971	5.57643	0.23777	918	0.623844	Not Significant
NFATC1	1.16331	2.47094	4.46384	0.238517	918	0.622481	Not Significant
COQ7	0.730812	1.5431	3.42534	0.238635	918	0.622265	Not Significant
BDNF	0.865302	1.97417	3.00675	0.238901	918	0.621783	Not Significant
FCGR2A	1.17248	2.45814	4.61108	0.239498	918	0.620698	Not Significant
APOH	1.27137	2.34471	6.66466	0.239503	918	0.620689	Not Significant
ACE2	0.869055	1.98866	3	0.240574	918	0.618752	Not Significant
DCTN1	0.854083	1.92676	3.04119	0.241806	918	0.616532	Not Significant
C1QTNF9	1.26637	2.34604	6.5579	0.241839	918	0.616474	Not Significant
DUSP3	0.893682	2.09664	2.94111	0.241862	918	0.616433	Not Significant
CLEC3B	0.584554	1.26821	4.21272	0.24243	918	0.615414	Not Significant
OSM	1.1943	2.42653	4.99807	0.242995	918	0.614403	Not Significant
REG3A	1.17895	2.44531	4.73239	0.243204	918	0.614029	Not Significant
AHSG	1.5255	2.11683	22.2692	0.24376	918	0.613038	Not Significant
PLA2G2A	1.23136	2.38112	5.74134	0.244077	918	0.612473	Not Significant
ARHGEF5	1.18527	2.43257	4.8568	0.246867	918	0.607537	Not Significant
FOXO1	0.890731	2.07904	2.95655	0.248176	918	0.60524	Not Significant
S100A11	1.32845	2.26851	8.62333	0.249643	918	0.602681	Not Significant
ING1	1.39192	2.20917	11.5233	0.249729	918	0.602531	Not Significant
MEP1B	1.11928	2.51869	3.88146	0.25005	918	0.601973	Not Significant
B3GNT7	0.728514	1.52887	3.4909	0.250302	918	0.601535	Not Significant
AOC1	0.80031	1.72863	3.2227	0.25052	918	0.601157	Not Significant
LAIR2	0.913412	2.1872	2.9039	0.250686	918	0.600871	Not Significant
PADI4	1.19502	2.41507	5.05116	0.250749	918	0.600761	Not Significant
CLPP	0.89037	2.07539	2.96165	0.251297	918	0.599813	Not Significant
CASP8	0.848727	1.89886	3.07506	0.251451	918	0.599547	Not Significant
TPPP3	1.64863	2.01526	48.3614	0.252081	918	0.59846	Not Significant
CELA3A	0.891358	2.07899	2.96117	0.252833	918	0.597165	Not Significant
DNAJB1	0.901582	2.12665	2.93665	0.254051	918	0.595079	Not Significant
SUMF2	1.3003	2.28696	7.72081	0.255131	918	0.593236	Not Significant
CDH15	1.1054	2.53489	3.71982	0.255205	918	0.593111	Not Significant
CEACAM5	1.14146	2.47963	4.19873	0.256841	918	0.590335	Not Significant
AARSD1	0.822828	1.79913	3.16705	0.257016	918	0.59004	Not Significant
HNRNPUL1	1.25339	2.33463	6.37834	0.257457	918	0.589294	Not Significant
EXOSC10	1.23443	2.35636	5.91703	0.257815	918	0.588693	Not Significant
GPIHBP1	1.17308	2.43388	4.69782	0.258234	918	0.587987	Not Significant
HIF1A	1.19127	2.4097	5.02065	0.258243	918	0.587971	Not Significant
SDC4	0.792738	1.69851	3.27488	0.258749	918	0.587121	Not Significant
NUDT5	1.36159	2.2176	10.2555	0.259293	918	0.586209	Not Significant
CD22	0.844086	1.87459	3.10749	0.260246	918	0.584615	Not Significant
ERCC1	0.668754	1.39358	3.84817	0.260393	918	0.58437	Not Significant
DPEP2	1.29153	2.28675	7.51332	0.260503	918	0.584188	Not Significant
FGF6	1.2898	2.2884	7.45966	0.260639	918	0.583961	Not Significant
IL7	1.21494	2.37564	5.50646	0.260898	918	0.58353	Not Significant
VPS37A	1.22021	2.3683	5.62342	0.261394	918	0.582704	Not Significant
PCDH17	1.29314	2.28	7.60609	0.263321	918	0.579515	Not Significant
GBP4	0.850918	1.8988	3.09316	0.263438	918	0.579321	Not Significant
EFNB2	1.19174	2.40195	5.05699	0.263505	918	0.579211	Not Significant
DDX25	1.28736	2.28587	7.42312	0.263596	918	0.579062	Not Significant
IGF2R	0.723943	1.50808	3.58111	0.263728	918	0.578844	Not Significant
GSTT2B	0.958208	2.43282	2.80877	0.264013	918	0.578375	Not Significant
MMP1	1.17298	2.42626	4.72237	0.264393	918	0.57775	Not Significant
DCTPP1	1.28794	2.28372	7.45367	0.264457	918	0.577644	Not Significant
EZR	0.708769	1.47281	3.66013	0.264518	918	0.577545	Not Significant
TBC1D23	1.1816	2.41421	4.87485	0.264558	918	0.57748	Not Significant
AK1	0.848266	1.88744	3.10421	0.26477	918	0.577132	Not Significant
CTRL	1.12084	2.50226	3.93421	0.264814	918	0.57706	Not Significant
SPOCK1	0.657328	1.36893	3.95879	0.265613	918	0.57575	Not Significant
CEP20	0.873886	1.9915	3.03001	0.266684	918	0.574004	Not Significant
SULT1A1	1.12273	2.49716	3.96451	0.267053	918	0.573402	Not Significant
SERPINB6	1.28396	2.2836	7.3627	0.267071	918	0.573374	Not Significant
HSD17B14	0.864616	1.9513	3.05957	0.267735	918	0.572295	Not Significant
SIGLEC15	1.16116	2.43852	4.53842	0.268005	918	0.571858	Not Significant
EIF1AX	0.782255	1.6593	3.34808	0.268368	918	0.57127	Not Significant
RILP	1.26656	2.2994	6.86616	0.269513	918	0.569421	Not Significant
ITGB2	0.730687	1.51934	3.58385	0.27028	918	0.568187	Not Significant
ARID4B	0.771327	1.62497	3.40571	0.27167	918	0.565958	Not Significant
MFAP3	1.28307	2.27408	7.41717	0.27313	918	0.56363	Not Significant
SPARC	1.18314	2.40074	4.94505	0.273194	918	0.563528	Not Significant
MCAM	1.3892	2.1628	12.2042	0.273412	918	0.563183	Not Significant
TCL1B	1.1639	2.42698	4.6083	0.27425	918	0.561853	Not Significant
CCL4	1.15288	2.44322	4.42768	0.274337	918	0.561716	Not Significant
RP2	1.31487	2.23595	8.57256	0.274592	918	0.561313	Not Significant
COMMD1	1.23753	2.32603	6.13616	0.274849	918	0.560906	Not Significant
MFGE8	0.790118	1.67801	3.34044	0.275005	918	0.56066	Not Significant
CSF2	0.727617	1.50838	3.62562	0.275141	918	0.560444	Not Significant
HCLS1	0.852164	1.89506	3.11426	0.27542	918	0.560004	Not Significant
IGDCC4	0.74819	1.55881	3.52898	0.27606	918	0.558997	Not Significant
ECI2	1.18864	2.38879	5.06583	0.276384	918	0.558487	Not Significant
MEGF9	1.74208	1.89638	114.7	0.27732	918	0.557018	Not Significant
FUCA1	0.902624	2.11698	2.96334	0.278381	918	0.55536	Not Significant
CSPG4	1.2932	2.24944	7.86889	0.280534	918	0.552014	Not Significant
HGF	1.2043	2.36109	5.40947	0.280678	918	0.551791	Not Significant
IL13RA1	0.736728	1.52591	3.61244	0.281297	918	0.550835	Not Significant
PDCD1LG2	1.47632	2.06724	20.1095	0.281849	918	0.549983	Not Significant
KIR2DL3	0.860939	1.92574	3.09904	0.282236	918	0.549388	Not Significant
EPGN	1.16232	2.41919	4.61471	0.282567	918	0.548878	Not Significant
CRKL	0.910286	2.15272	2.94678	0.283052	918	0.548134	Not Significant
COX6B1	0.69802	1.43607	3.84314	0.283401	918	0.547599	Not Significant
PPP3R1	1.33848	2.19285	9.79236	0.284018	918	0.546654	Not Significant
TRIM21	1.10942	2.50281	3.82522	0.284179	918	0.546408	Not Significant
ENO1	0.892406	2.06277	3.00389	0.285882	918	0.543813	Not Significant
GRN	1.31778	2.20867	8.94883	0.287648	918	0.541139	Not Significant
FGF12	1.23204	2.31273	6.11315	0.287967	918	0.540657	Not Significant
KRT18	1.15737	2.42006	4.55233	0.288157	918	0.540371	Not Significant
CORO1A	0.893951	2.06864	3.00238	0.288194	918	0.540315	Not Significant
GP2	1.07372	2.56294	3.404	0.290085	918	0.537474	Not Significant
CAMLG	1.24787	2.2873	6.56711	0.290901	918	0.536255	Not Significant
CPB1	1.11036	2.49481	3.85195	0.291178	918	0.535842	Not Significant
CASP2	0.862134	1.92393	3.11385	0.291676	918	0.535099	Not Significant
CACNA1H	0.769361	1.60243	3.50901	0.29389	918	0.531815	Not Significant
CTSH	1.116	2.48105	3.93779	0.29524	918	0.529824	Not Significant
FOSB	1.2411	2.28807	6.42982	0.295997	918	0.528713	Not Significant
GBP2	0.874075	1.97203	3.08049	0.296065	918	0.528613	Not Significant
EVI5	0.898598	2.08545	3.00006	0.297109	918	0.527084	Not Significant
JUN	1.2182	2.31711	5.84748	0.297531	918	0.526468	Not Significant
IFNAR1	1.30608	2.20261	8.67348	0.298306	918	0.525338	Not Significant
ALDH2	0.817051	1.74752	3.30667	0.298597	918	0.524915	Not Significant
SCAMP3	1.15084	2.41769	4.48279	0.299002	918	0.524325	Not Significant
GSAP	0.872855	1.96426	3.09107	0.299494	918	0.523611	Not Significant
ANK2	0.843899	1.84464	3.19992	0.299814	918	0.523148	Not Significant
BCR	0.90155	2.09751	2.99592	0.301129	918	0.521248	Not Significant
KRT14	1.62149	1.9112	57.9242	0.301894	918	0.520146	Not Significant
LGALS4	1.18501	2.35924	5.13466	0.302241	918	0.519647	Not Significant
GRHPR	0.861472	1.91267	3.14051	0.303412	918	0.517968	Not Significant
XCL1	1.23601	2.28133	6.37466	0.304634	918	0.516222	Not Significant
OMD	0.79982	1.68412	3.41194	0.306555	918	0.513491	Not Significant
FSHB	0.897087	2.07116	3.02006	0.307763	918	0.511783	Not Significant
LILRB2	1.3644	2.11673	11.9717	0.308954	918	0.510106	Not Significant
RAB6A	0.760645	1.56634	3.6304	0.309576	918	0.509233	Not Significant
TYMP	1.24127	2.26611	6.57599	0.309629	918	0.509158	Not Significant
PRL	1.16042	2.38686	4.7013	0.311399	918	0.506683	Not Significant
IPCEF1	1.15484	2.39478	4.60515	0.312632	918	0.504966	Not Significant
ART5	1.15233	2.39798	4.56403	0.313553	918	0.503689	Not Significant
IRAG2	1.14399	2.41215	4.42067	0.313826	918	0.503311	Not Significant
STC2	1.48813	1.98654	25.1864	0.314004	918	0.503064	Not Significant
ATP6V1G1	1.1637	2.37789	4.7748	0.314188	918	0.50281	Not Significant
ISLR2	0.743441	1.51678	3.76873	0.315748	918	0.50066	Not Significant
BCHE	0.707155	1.43131	4.03308	0.317257	918	0.498589	Not Significant
ATXN3	0.827561	1.76935	3.32084	0.318363	918	0.497077	Not Significant
ADAMTSL5	1.29132	2.18417	8.45236	0.318706	918	0.49661	Not Significant
CASP9	0.818975	1.73757	3.36691	0.320035	918	0.494802	Not Significant
ACADSB	0.883703	1.99867	3.08862	0.320332	918	0.494399	Not Significant
DDT	0.821001	1.74413	3.35936	0.320717	918	0.493877	Not Significant
GHR	0.742942	1.51069	3.81093	0.322139	918	0.491957	Not Significant
ITGB1BP1	0.770319	1.58317	3.63851	0.322354	918	0.491666	Not Significant
CSF3R	1.30827	2.15622	9.27722	0.322388	918	0.491621	Not Significant
GPI	0.827595	1.76499	3.33849	0.324119	918	0.489295	Not Significant
ARMCX2	1.20546	2.29622	5.74361	0.324431	918	0.488877	Not Significant
GIMAP8	1.2124	2.28195	5.93959	0.326766	918	0.485763	Not Significant
IKBKG	0.912173	2.13576	2.99371	0.327646	918	0.484595	Not Significant
CETN2	0.871468	1.93766	3.15226	0.328058	918	0.48405	Not Significant
SMPDL3A	0.850062	1.84752	3.2452	0.328095	918	0.484	Not Significant
SELE	1.23882	2.23894	6.71308	0.328795	918	0.483075	Not Significant
PPP1R2	1.17806	2.33454	5.13941	0.328904	918	0.48293	Not Significant
HDDC2	0.827071	1.75888	3.35814	0.32951	918	0.482131	Not Significant
PRDX5	1.20931	2.28197	5.88588	0.329986	918	0.481505	Not Significant
ARHGEF1	0.884438	1.99392	3.10651	0.332006	918	0.478855	Not Significant
RARRES1	1.21849	2.26398	6.15336	0.332391	918	0.478351	Not Significant
IFNW1	0.728661	1.46798	3.98715	0.332989	918	0.47757	Not Significant
SERPINB1	1.15497	2.36874	4.69674	0.333776	918	0.476545	Not Significant
SPINK6	1.16442	2.35081	4.88545	0.334517	918	0.475582	Not Significant
PROK1	1.14707	2.38184	4.55442	0.334952	918	0.475017	Not Significant
NCLN	0.726139	1.46004	4.02773	0.335773	918	0.473954	Not Significant
NUDC	1.2077	2.27579	5.89247	0.335857	918	0.473846	Not Significant
SPINK4	1.1017	2.46984	3.82828	0.336735	918	0.472711	Not Significant
ARHGEF12	0.91691	2.15566	2.98785	0.33703	918	0.472332	Not Significant
ANGPTL1	0.758048	1.53763	3.8023	0.337778	918	0.471369	Not Significant
GADD45B	1.22171	2.25051	6.29681	0.337894	918	0.47122	Not Significant
IGDCC3	0.737015	1.48354	3.96363	0.338739	918	0.470135	Not Significant
DDHD2	0.858886	1.87542	3.23201	0.338919	918	0.469904	Not Significant
ATRN	0.552314	1.1777	6.4563	0.33902	918	0.469774	Not Significant
CDHR1	0.819902	1.72526	3.43015	0.339779	918	0.468803	Not Significant
FLT4	0.822712	1.73178	3.42995	0.344044	918	0.463386	Not Significant
CCL2	1.16374	2.33924	4.92152	0.344437	918	0.46289	Not Significant
BLMH	0.809213	1.68496	3.50813	0.344478	918	0.462839	Not Significant
SELPLG	0.658003	1.31731	4.81171	0.345887	918	0.461066	Not Significant
IL5	0.904692	2.0838	3.04891	0.347168	918	0.45946	Not Significant
AK2	0.913941	2.13274	3.01267	0.347817	918	0.45865	Not Significant
FUT1	0.845556	1.81408	3.32162	0.348135	918	0.458252	Not Significant
EHBP1	1.14269	2.37372	4.52883	0.348814	918	0.457406	Not Significant
DCBLD2	1.17307	2.31564	5.14906	0.349419	918	0.456653	Not Significant
ATOX1	0.88903	2.00327	3.11924	0.34973	918	0.456268	Not Significant
IRAK1	1.18202	2.29914	5.35591	0.349741	918	0.456253	Not Significant
DDX1	1.18441	2.29434	5.41544	0.350147	918	0.45575	Not Significant
CACNA1C	1.36796	2.03158	14.0143	0.350297	918	0.455564	Not Significant
OLR1	1.18822	2.2872	5.50985	0.350455	918	0.455368	Not Significant
EDEM2	0.768702	1.55628	3.80376	0.350931	918	0.454778	Not Significant
CDCP1	1.15371	2.34972	4.7496	0.350973	918	0.454726	Not Significant
AMDHD2	0.695013	1.38103	4.46504	0.352402	918	0.452961	Not Significant
STXBP3	0.77767	1.5796	3.75408	0.353553	918	0.451545	Not Significant
MSLN	1.15873	2.33655	4.86491	0.353795	918	0.451249	Not Significant
PILRA	1.28456	2.12976	8.86966	0.354525	918	0.450354	Not Significant
PTPRM	1.48955	1.89645	32.0369	0.355234	918	0.449486	Not Significant
ANXA11	0.874328	1.9303	3.19743	0.355266	918	0.449447	Not Significant
WFIKKN1	1.24316	2.1885	7.1938	0.355815	918	0.448776	Not Significant
ATP1B4	1.24402	2.18605	7.23386	0.356497	918	0.447945	Not Significant
MATN2	1.37965	2.00539	15.4168	0.356759	918	0.447625	Not Significant
CDH17	0.909722	2.10408	3.04208	0.356839	918	0.447528	Not Significant
DIPK1C	1.23452	2.19861	6.9205	0.357919	918	0.446215	Not Significant
BRAP	0.902805	2.06634	3.0741	0.358527	918	0.445478	Not Significant
AKR1B1	0.892595	2.01355	3.12158	0.359817	918	0.443918	Not Significant
KIR3DL1	0.921356	2.16614	2.99893	0.360688	918	0.442868	Not Significant
CRYBB1	1.17168	2.30283	5.18527	0.360769	918	0.442771	Not Significant
HMCN2	0.888138	1.99055	3.14498	0.361388	918	0.442027	Not Significant
ADA	1.23955	2.18413	7.14767	0.36191	918	0.4414	Not Significant
CEACAM6	1.2407	2.18228	7.18917	0.361928	918	0.441378	Not Significant
AGBL2	0.891887	2.0083	3.12925	0.36226	918	0.44098	Not Significant
MME	1.13475	2.3722	4.44008	0.363763	918	0.439181	Not Significant
IL18R1	1.20059	2.24527	5.94241	0.364328	918	0.438507	Not Significant
DOK1	0.935122	2.24536	2.94789	0.364722	918	0.438038	Not Significant
RAB6B	1.26802	2.13535	8.3264	0.364943	918	0.437775	Not Significant
KAZALD1	1.24644	2.16745	7.45146	0.365435	918	0.43719	Not Significant
STX6	1.20778	2.22928	6.16945	0.366608	918	0.435798	Not Significant
FGF3	0.688945	1.3562	4.74845	0.370749	918	0.43092	Not Significant
ENPP2	0.841122	1.77858	3.41668	0.370859	918	0.430791	Not Significant
CBLIF	1.07034	2.51475	3.46358	0.371245	918	0.430339	Not Significant
IL2RB	1.32626	2.0416	11.757	0.371765	918	0.429731	Not Significant
ROBO2	1.44959	1.89978	26.4271	0.37184	918	0.429644	Not Significant
FKBP5	0.924693	2.17857	2.99846	0.371952	918	0.429513	Not Significant
HS6ST1	1.1973	2.23963	5.91725	0.372028	918	0.429424	Not Significant
RGMA	1.28061	2.10352	9.07393	0.372488	918	0.428888	Not Significant
CWC15	1.16518	2.29866	5.10966	0.373102	918	0.428172	Not Significant
CSF3	0.884844	1.96597	3.1843	0.373133	918	0.428137	Not Significant
NT5E	0.812397	1.67199	3.61103	0.373673	918	0.427509	Not Significant
JCHAIN	1.22982	2.17939	6.9687	0.374502	918	0.426546	Not Significant
TFPI	1.45885	1.88473	28.7319	0.37463	918	0.426397	Not Significant
TNNI3	0.870954	1.90019	3.25973	0.374727	918	0.426285	Not Significant
ANGPTL7	1.2068	2.21802	6.22268	0.375073	918	0.425884	Not Significant
TXNRD1	1.304	2.06546	10.4254	0.375086	918	0.425869	Not Significant
DBH	0.93533	2.24039	2.95807	0.375989	918	0.424825	Not Significant
MANF	1.10789	2.41816	4.01505	0.376104	918	0.424693	Not Significant
AHSA1	0.840184	1.77024	3.44186	0.376625	918	0.42409	Not Significant
CLSPN	1.25885	2.12785	8.15512	0.377352	918	0.423253	Not Significant
ITGB1BP2	1.10713	2.41835	4.00684	0.377678	918	0.422878	Not Significant
TDGF1	1.07139	2.50667	3.48726	0.378509	918	0.421923	Not Significant
PSPN	1.07381	2.50022	3.51942	0.378632	918	0.421783	Not Significant
MIA	1.24553	2.14633	7.62312	0.378912	918	0.421461	Not Significant
FASLG	1.16363	2.29354	5.10983	0.379196	918	0.421136	Not Significant
OPTC	1.21232	2.20141	6.4399	0.379505	918	0.420782	Not Significant
TXLNA	1.15038	2.31922	4.82173	0.380337	918	0.419832	Not Significant
BOLA1	1.17487	2.26917	5.38983	0.380704	918	0.419412	Not Significant
TRAF2	1.16651	2.28549	5.18747	0.380851	918	0.419244	Not Significant
PTEN	1.40608	1.9222	20.6045	0.383361	918	0.416392	Not Significant
CLEC12A	1.61476	1.73209	115.189	0.383735	918	0.415969	Not Significant
L1CAM	0.736321	1.44702	4.33736	0.384247	918	0.41539	Not Significant
PAMR1	1.42229	1.90111	23.3078	0.384992	918	0.414548	Not Significant
PLA2G7	0.762764	1.5126	4.07924	0.385399	918	0.41409	Not Significant
CTRC	0.923196	2.16057	3.02327	0.386774	918	0.412542	Not Significant
IDO1	0.917396	2.12603	3.05208	0.388144	918	0.411007	Not Significant
TNFRSF6B	1.20272	2.20429	6.23464	0.38879	918	0.410285	Not Significant
CTHRC1	1.22896	2.15731	7.13048	0.38893	918	0.410129	Not Significant
BECN1	1.18173	2.24243	5.63654	0.389995	918	0.408941	Not Significant
CBLN1	0.8767	1.91237	3.27228	0.392694	918	0.405946	Not Significant
HSPB1	0.902898	2.0428	3.1307	0.392795	918	0.405834	Not Significant
REG4	1.12324	2.36406	4.3336	0.392892	918	0.405726	Not Significant
CFHR2	1.17658	2.24692	5.52896	0.393958	918	0.404551	Not Significant
PDCD1	1.22665	2.15226	7.12064	0.394452	918	0.404005	Not Significant
AHCY	0.890058	1.97529	3.20202	0.394594	918	0.403849	Not Significant
DUSP13	1.17574	2.24654	5.51741	0.395405	918	0.402958	Not Significant
ITGA5	1.38758	1.91781	19.2349	0.396089	918	0.402207	Not Significant
MAPT	1.22402	2.15393	7.04706	0.396259	918	0.402021	Not Significant
SIRT5	1.24887	2.10992	8.07599	0.397124	918	0.401074	Not Significant
TNXB	0.72261	1.40529	4.63991	0.397892	918	0.400235	Not Significant
COL5A1	1.17145	2.25169	5.42326	0.397916	918	0.400209	Not Significant
CPA2	0.917401	2.11757	3.07027	0.400813	918	0.397058	Not Significant
ADAMTSL2	1.17515	2.23928	5.54589	0.401268	918	0.396565	Not Significant
DGKZ	0.809305	1.63764	3.77296	0.402309	918	0.395441	Not Significant
FH	1.11119	2.38219	4.14746	0.402753	918	0.394961	Not Significant
SORD	0.901739	2.02676	3.16145	0.406245	918	0.391211	Not Significant
TCN2	1.29432	2.02189	10.7997	0.406314	918	0.391138	Not Significant
GFOD2	0.94388	2.27765	2.95153	0.408186	918	0.389142	Not Significant
SLAMF6	1.26359	2.06637	9.02399	0.408215	918	0.389111	Not Significant
GPD1	0.879568	1.91188	3.29935	0.410204	918	0.387	Not Significant
ANGPTL2	0.847346	1.76995	3.51676	0.410887	918	0.386278	Not Significant
PARP1	1.15339	2.27144	5.06068	0.411612	918	0.385512	Not Significant
PON3	1.29894	2.00504	11.3066	0.411679	918	0.385441	Not Significant
IL1B	0.882316	1.92365	3.28685	0.411957	918	0.385148	Not Significant
LACTB2	1.18425	2.20455	5.89483	0.412178	918	0.384915	Not Significant
IL3RA	1.32805	1.96091	13.7229	0.412898	918	0.384157	Not Significant
MGMT	1.10635	2.38354	4.09264	0.412965	918	0.384087	Not Significant
CYP24A1	0.896392	1.9934	3.20525	0.413083	918	0.383963	Not Significant
COL4A4	0.850907	1.78233	3.50029	0.413386	918	0.383645	Not Significant
MICB_MICA	1.07292	2.47526	3.56122	0.413573	918	0.383448	Not Significant
FGD3	0.900343	2.01244	3.18708	0.415378	918	0.381556	Not Significant
OBP2B	1.11873	2.34884	4.33041	0.415585	918	0.38134	Not Significant
CNPY4	0.903456	2.02895	3.16976	0.415648	918	0.381274	Not Significant
AXIN1	0.923895	2.14579	3.05866	0.415845	918	0.381068	Not Significant
MYO9B	1.1494	2.27475	4.99005	0.415853	918	0.38106	Not Significant
CD8A	1.12717	2.32706	4.50087	0.41621	918	0.380687	Not Significant
FKBP4	0.85107	1.77939	3.51455	0.4176	918	0.37924	Not Significant
FGFBP3	1.24594	2.07866	8.34378	0.418095	918	0.378725	Not Significant
IFIT1	1.18669	2.18992	6.0287	0.418509	918	0.378295	Not Significant
MPI	1.12975	2.31762	4.5652	0.418751	918	0.378044	Not Significant
CPB2	1.43895	1.81317	32.4447	0.419213	918	0.377565	Not Significant
FGF2	0.909907	2.06186	3.13982	0.419236	918	0.377541	Not Significant
NME3	0.725885	1.3958	4.85534	0.419529	918	0.377238	Not Significant
FDX2	1.15084	2.26549	5.05061	0.420254	918	0.376488	Not Significant
CLASP1	0.890852	1.95926	3.25431	0.420284	918	0.376457	Not Significant
CD248	1.18536	2.1892	6.00896	0.42078	918	0.375945	Not Significant
NTF3	1.22773	2.10636	7.56367	0.420875	918	0.375847	Not Significant
EEF1D	1.09402	2.40844	3.90267	0.420984	918	0.375735	Not Significant
PNPT1	1.09469	2.40626	3.91471	0.421295	918	0.375414	Not Significant
PDGFRB	1.33988	1.92836	15.3929	0.421342	918	0.375365	Not Significant
SCRN1	1.2015	2.154	6.56219	0.422345	918	0.374333	Not Significant
GAPDH	0.770011	1.49843	4.33227	0.426345	918	0.370238	Not Significant
HTR1A	1.10849	2.36324	4.17339	0.426348	918	0.370236	Not Significant
ANKMY2	0.900149	2.00263	3.21155	0.426749	918	0.369828	Not Significant
TNFSF11	0.886792	1.93345	3.29618	0.426953	918	0.36962	Not Significant
PLXDC1	0.723561	1.38466	4.99597	0.427329	918	0.369237	Not Significant
TRIM5	1.13307	2.29802	4.67861	0.427809	918	0.36875	Not Significant
P4HB	1.29504	1.97799	11.6912	0.429321	918	0.367218	Not Significant
B3GAT3	1.58282	1.65952	140.615	0.429568	918	0.366968	Not Significant
PDLIM7	1.08807	2.41643	3.82606	0.430047	918	0.366484	Not Significant
AKR7L	0.880207	1.89817	3.34976	0.430594	918	0.365932	Not Significant
AMFR	1.11131	2.35028	4.24294	0.431099	918	0.365423	Not Significant
NPPB	1.04908	2.53696	3.26147	0.43175	918	0.364768	Not Significant
SLIT2	0.807382	1.60454	3.96947	0.433183	918	0.363329	Not Significant
IL1RN	1.08606	2.41902	3.80099	0.433477	918	0.363034	Not Significant
PARK7	1.23562	2.07031	8.15022	0.433493	918	0.363018	Not Significant
MPHOSPH8	1.13325	2.28911	4.71485	0.434398	918	0.362113	Not Significant
IDUA	1.13323	2.28632	4.72543	0.436574	918	0.359943	Not Significant
MNDA	1.11444	2.33511	4.32538	0.436893	918	0.359625	Not Significant
CCDC134	1.17969	2.17644	5.98639	0.436972	918	0.359546	Not Significant
CR1	1.2066	2.11945	6.94613	0.437369	918	0.359152	Not Significant
CD2	1.22739	2.07876	7.8357	0.43746	918	0.359062	Not Significant
LEPR	0.785758	1.53144	4.2573	0.439818	918	0.356727	Not Significant
CHAD	1.1389	2.26742	4.87655	0.440072	918	0.356477	Not Significant
CENPF	0.836401	1.70031	3.73564	0.441272	918	0.355294	Not Significant
SKAP1	0.888868	1.93186	3.31965	0.44152	918	0.35505	Not Significant
ADH1B	0.918079	2.09277	3.13098	0.441551	918	0.35502	Not Significant
GALNT10	0.813056	1.61518	3.97016	0.442501	918	0.354086	Not Significant
FARSA	0.884656	1.90984	3.35204	0.442561	918	0.354027	Not Significant
TSHB	1.15165	2.23144	5.21946	0.443375	918	0.353228	Not Significant
SLAMF8	1.19209	2.13849	6.48568	0.444115	918	0.352505	Not Significant
CREG1	0.854422	1.76999	3.59153	0.444263	918	0.35236	Not Significant
CST7	1.06326	2.48037	3.47124	0.444979	918	0.35166	Not Significant
TLR3	0.847883	1.74209	3.65144	0.445184	918	0.35146	Not Significant
AFAP1	1.10851	2.34163	4.23848	0.445309	918	0.351339	Not Significant
CDK1	1.26083	2.00382	9.84688	0.445594	918	0.351061	Not Significant
HK2	0.796978	1.55798	4.18936	0.448152	918	0.348575	Not Significant
FAP	1.18221	2.15262	6.18997	0.448717	918	0.348028	Not Significant
ABHD14B	0.880015	1.88173	3.40412	0.448794	918	0.347953	Not Significant
COPE	0.849985	1.74684	3.65172	0.449452	918	0.347317	Not Significant
C9ORF40	0.903826	2.00372	3.23941	0.450622	918	0.346188	Not Significant
APRT	1.1604	2.19984	5.51764	0.450661	918	0.34615	Not Significant
MASP1	1.42266	1.76505	35.2405	0.451578	918	0.345267	Not Significant
BOLA2_BOLA2B	0.853359	1.75888	3.63142	0.451643	918	0.345205	Not Significant
TBCC	1.13132	2.26816	4.77224	0.454163	918	0.342788	Not Significant
GTPBP2	0.907573	2.02113	3.22387	0.455108	918	0.341885	Not Significant
LSP1	1.2307	2.03972	8.37168	0.456281	918	0.340768	Not Significant
PTPN1	1.12696	2.27679	4.68145	0.456506	918	0.340553	Not Significant
CCL13	0.91461	2.06076	3.17999	0.456583	918	0.34048	Not Significant
HSD17B3	0.833699	1.67596	3.842	0.456753	918	0.340318	Not Significant
BRD2	0.738461	1.39374	5.16854	0.457303	918	0.339796	Not Significant
ATXN2	1.0763	2.4268	3.69372	0.457367	918	0.339735	Not Significant
CASQ2	0.818322	1.61972	4.00916	0.457383	918	0.33972	Not Significant
LBR	1.14709	2.22253	5.19431	0.45757	918	0.339543	Not Significant
ARHGAP5	0.928194	2.14365	3.09528	0.45762	918	0.339495	Not Significant
HADH	1.13814	2.24498	4.96186	0.458002	918	0.339133	Not Significant
APOE	0.856175	1.76452	3.6358	0.458523	918	0.338638	Not Significant
IL11	1.09542	2.36441	4.03272	0.459212	918	0.337987	Not Significant
PROC	1.33695	1.85674	17.9656	0.459997	918	0.337245	Not Significant
BAG6	0.83337	1.67148	3.86492	0.460263	918	0.336994	Not Significant
MESD	1.08575	2.39196	3.86401	0.461782	918	0.335563	Not Significant
LILRB1	1.34406	1.8427	19.2114	0.462041	918	0.33532	Not Significant
KLK1	1.06782	2.45033	3.56898	0.462844	918	0.334565	Not Significant
PXN	1.22544	2.03657	8.25892	0.463891	918	0.333584	Not Significant
CEACAM16	0.910836	2.0328	3.2202	0.463915	918	0.333561	Not Significant
MEGF10	0.81726	1.60912	4.07185	0.464888	918	0.332652	Not Significant
GRIK2	0.841947	1.69986	3.80427	0.465303	918	0.332264	Not Significant
CALY	0.787188	1.51301	4.46563	0.465318	918	0.33225	Not Significant
NCAM1	1.21218	2.05877	7.65107	0.46657	918	0.331083	Not Significant
BPIFB2	1.08222	2.39756	3.81655	0.467558	918	0.330164	Not Significant
GTF2IRD1	1.12114	2.27833	4.60188	0.467711	918	0.330023	Not Significant
FCAMR	1.08232	2.39669	3.81968	0.468068	918	0.329691	Not Significant
APBB1IP	1.14002	2.22526	5.07747	0.468554	918	0.329241	Not Significant
BCL2L15	1.15864	2.17708	5.61549	0.468713	918	0.329093	Not Significant
NGF	2.11983	1.31961	1.08862e+07	0.469044	918	0.328786	Not Significant
IL17A	1.13418	2.23919	4.93204	0.469839	918	0.328051	Not Significant
PODXL2	1.28127	1.92361	12.2975	0.469876	918	0.328017	Not Significant
LTO1	1.34866	1.82017	20.8403	0.470152	918	0.327762	Not Significant
LAG3	1.15973	2.172	5.66332	0.470253	918	0.327668	Not Significant
TANK	1.14624	2.20602	5.26261	0.470516	918	0.327425	Not Significant
DDX58	0.892253	1.92438	3.37427	0.470635	918	0.327316	Not Significant
LYPD3	0.792597	1.52353	4.44636	0.471437	918	0.326577	Not Significant
ATP5F1D	0.797305	1.5371	4.38725	0.472287	918	0.325794	Not Significant
DYNLT3	0.85043	1.72603	3.76227	0.473943	918	0.324274	Not Significant
CES2	0.895267	1.93712	3.36082	0.474303	918	0.323944	Not Significant
CADPS	1.19187	2.08751	6.89076	0.475472	918	0.322875	Not Significant
CNPY2	0.903627	1.98183	3.2994	0.475624	918	0.322736	Not Significant
IL20	1.10492	2.31554	4.28026	0.476306	918	0.322114	Not Significant
C1R	1.61629	1.53542	442.431	0.478193	918	0.320397	Not Significant
PLA2G4A	1.10739	2.30477	4.34348	0.478896	918	0.319759	Not Significant
PSMG3	1.18724	2.09228	6.74831	0.478916	918	0.31974	Not Significant
AMIGO1	0.80025	1.53951	4.41167	0.47957	918	0.319148	Not Significant
CYTH3	1.09159	2.3533	4.02417	0.480263	918	0.318521	Not Significant
PSMD9	1.13739	2.21537	5.08545	0.480473	918	0.318331	Not Significant
DDX4	0.839867	1.67682	3.91426	0.481023	918	0.317835	Not Significant
IRAK4	1.09738	2.33342	4.14214	0.481219	918	0.317657	Not Significant
TBC1D17	1.21455	2.02781	8.0574	0.481445	918	0.317453	Not Significant
GALNT5	0.812755	1.57816	4.25373	0.481558	918	0.317351	Not Significant
PVALB	1.08738	2.36451	3.95096	0.482771	918	0.316259	Not Significant
FTCD	0.941233	2.21394	3.04859	0.48278	918	0.316251	Not Significant
C19ORF12	0.930643	2.14067	3.12029	0.483555	918	0.315554	Not Significant
CCL28	0.904285	1.97801	3.31634	0.48436	918	0.314832	Not Significant
BLNK	1.16745	2.13015	6.06403	0.484718	918	0.314511	Not Significant
VSIR	1.1694	2.12367	6.14546	0.485736	918	0.313599	Not Significant
NXPH1	1.22526	1.99563	8.78194	0.486995	918	0.312475	Not Significant
PREB	1.32908	1.81386	19.4247	0.487396	918	0.312118	Not Significant
CYB5R2	1.12596	2.23779	4.82559	0.487541	918	0.311989	Not Significant
FSTL1	1.3151	1.8321	17.3999	0.488868	918	0.310808	Not Significant
WASF1	1.09891	2.31922	4.2018	0.489061	918	0.310637	Not Significant
SETMAR	0.76274	1.4246	5.1755	0.489408	918	0.310329	Not Significant
ECM1	0.841669	1.6752	3.94744	0.490016	918	0.30979	Not Significant
KLK10	1.20156	2.04071	7.56872	0.490114	918	0.309703	Not Significant
GBP6	0.81909	1.59126	4.23882	0.490435	918	0.309419	Not Significant
ADIPOQ	0.925014	2.09844	3.17219	0.490464	918	0.309393	Not Significant
RWDD1	1.15749	2.14635	5.77859	0.49052	918	0.309343	Not Significant
YTHDF3	1.09773	2.31954	4.18791	0.492006	918	0.30803	Not Significant
TARBP2	1.1114	2.27475	4.49477	0.492761	918	0.307364	Not Significant
TACC3	1.08591	2.35574	3.95985	0.495321	918	0.305114	Not Significant
AMPD3	0.901417	1.95162	3.37097	0.495854	918	0.304646	Not Significant
OSMR	1.5645	1.53764	295.574	0.496815	918	0.303805	Not Significant
CACNB3	0.913702	2.02203	3.27297	0.497254	918	0.303422	Not Significant
DTYMK	0.913627	2.02139	3.27407	0.497463	918	0.303239	Not Significant
FBN2	1.1281	2.21411	4.95833	0.499848	918	0.301162	Not Significant
CEMIP2	0.801997	1.52491	4.59236	0.500716	918	0.300408	Not Significant
PLA2G15	1.22272	1.97514	8.99386	0.501094	918	0.300081	Not Significant
IGHMBP2	1.14466	2.16369	5.46098	0.501642	918	0.299606	Not Significant
KYNU	0.865088	1.76246	3.74554	0.501886	918	0.299395	Not Significant
LAP3	1.17584	2.08006	6.60456	0.502471	918	0.298889	Not Significant
DUOX2	1.07308	2.39286	3.74264	0.504114	918	0.297471	Not Significant
NFATC3	0.876545	1.81294	3.63794	0.505115	918	0.29661	Not Significant
GP6	0.937342	2.16943	3.10953	0.506413	918	0.295495	Not Significant
CRTAC1	0.836391	1.63827	4.12522	0.506632	918	0.295308	Not Significant
BGN	1.04657	2.49648	3.31088	0.507081	918	0.294923	Not Significant
WASF3	1.08753	2.33519	4.03325	0.508381	918	0.293811	Not Significant
PLA2G1B	0.892721	1.89094	3.49369	0.509748	918	0.292644	Not Significant
PRSS2	1.09464	2.3083	4.18888	0.50989	918	0.292524	Not Significant
FCN1	1.09707	2.2985	4.24667	0.51101	918	0.291571	Not Significant
CLSTN3	1.2491	1.90181	11.3279	0.51169	918	0.290993	Not Significant
C9	1.10942	2.25365	4.54825	0.513419	918	0.289528	Not Significant
ENOPH1	0.812112	1.54414	4.56316	0.514338	918	0.288751	Not Significant
STK4	1.10285	2.27359	4.39648	0.514984	918	0.288206	Not Significant
ENPP5	0.907006	1.96561	3.37807	0.51559	918	0.287696	Not Significant
GGT1	0.924285	2.0728	3.22859	0.515822	918	0.2875	Not Significant
MAP3K5	1.09794	2.28839	4.28938	0.516622	918	0.286827	Not Significant
ADGRF5	1.28184	1.83139	15.1131	0.516814	918	0.286666	Not Significant
BMP10	0.833687	1.6172	4.24564	0.51733	918	0.286233	Not Significant
ALMS1	0.842192	1.64916	4.12809	0.518105	918	0.285582	Not Significant
VPS53	1.10659	2.2562	4.50385	0.518521	918	0.285234	Not Significant
FAM20A	0.80959	1.53164	4.65223	0.518554	918	0.285206	Not Significant
ATP6V1D	0.79772	1.49398	4.8801	0.518894	918	0.284921	Not Significant
ISM1	1.21152	1.96602	8.76904	0.519189	918	0.284674	Not Significant
HHEX	1.08502	2.33109	4.01891	0.519751	918	0.284205	Not Significant
RNASE3	1.07804	2.35692	3.8788	0.520225	918	0.283809	Not Significant
GAMT	0.803221	1.50892	4.79813	0.520936	918	0.283216	Not Significant
IGF2BP3	0.864329	1.73958	3.85495	0.521164	918	0.283026	Not Significant
F11	0.80473	1.51237	4.78485	0.522244	918	0.282126	Not Significant
CBS	0.893712	1.88263	3.5341	0.523742	918	0.280883	Not Significant
KLK14	1.13538	2.15636	5.35257	0.523825	918	0.280814	Not Significant
HMMR	0.870994	1.767	3.7909	0.524396	918	0.280341	Not Significant
LHB	0.902154	1.92881	3.45205	0.52468	918	0.280105	Not Significant
ICAM1	1.15398	2.1007	6.01371	0.524689	918	0.280098	Not Significant
REN	1.05633	2.44025	3.49314	0.524994	918	0.279846	Not Significant
SEMA7A	1.188	2.01054	7.54443	0.525044	918	0.279804	Not Significant
PPP1R9B	1.09374	2.29224	4.22956	0.525343	918	0.279557	Not Significant
RABEPK	1.16355	2.0729	6.40629	0.525502	918	0.279426	Not Significant
CTAG1A_CTAG1B	1.14532	2.12347	5.70823	0.525939	918	0.279065	Not Significant
MZT1	0.821377	1.56291	4.53053	0.526847	918	0.278315	Not Significant
NCAM2	0.7897	1.4624	5.15913	0.526859	918	0.278306	Not Significant
LRRC25	1.21096	1.9516	8.96301	0.527594	918	0.2777	Not Significant
GET3	0.87508	1.78296	3.75927	0.527828	918	0.277508	Not Significant
ENG	1.24649	1.87315	11.8888	0.52911	918	0.276454	Not Significant
FES	1.12785	2.17064	5.16191	0.529652	918	0.276009	Not Significant
CDHR5	1.14269	2.12423	5.65825	0.530244	918	0.275525	Not Significant
PTPN6	1.10124	2.25836	4.43119	0.530652	918	0.27519	Not Significant
LY9	0.804847	1.50417	4.88791	0.53075	918	0.27511	Not Significant
DAPK2	0.881552	1.81189	3.69688	0.530752	918	0.275108	Not Significant
CTLA4	1.25175	1.85922	12.5104	0.530906	918	0.274982	Not Significant
GYS1	0.944602	2.20391	3.09295	0.531312	918	0.274651	Not Significant
CPQ	0.819516	1.5515	4.61395	0.531661	918	0.274365	Not Significant
TST	1.11039	2.22391	4.67685	0.532467	918	0.273708	Not Significant
PPM1A	0.771398	1.40661	5.72078	0.532905	918	0.27335	Not Significant
LGMN	0.802834	1.49418	4.97804	0.534388	918	0.272143	Not Significant
COL28A1	1.07868	2.3372	3.93761	0.535352	918	0.27136	Not Significant
GC	0.795804	1.46958	5.18127	0.537587	918	0.269551	Not Significant
DPP6	0.901373	1.91123	3.50542	0.537945	918	0.269262	Not Significant
SRC	1.07767	2.33797	3.92542	0.538168	918	0.269082	Not Significant
GLYR1	0.890449	1.84985	3.62934	0.538729	918	0.268629	Not Significant
CRYM	0.904351	1.92651	3.48084	0.539933	918	0.26766	Not Significant
MAPK9	1.18563	1.98878	7.72616	0.540255	918	0.267401	Not Significant
EIF4E	0.934272	2.11943	3.19645	0.541341	918	0.266529	Not Significant
FCER1A	1.27124	1.79806	15.7125	0.542966	918	0.265228	Not Significant
SH2D1A	1.12496	2.15857	5.17965	0.543458	918	0.264834	Not Significant
CMIP	0.923121	2.04011	3.30409	0.543817	918	0.264547	Not Significant
ENOX2	1.27173	1.79444	15.8963	0.544306	918	0.264157	Not Significant
GJA8	1.12118	2.16932	5.06944	0.544607	918	0.263917	Not Significant
IL17RA	1.11601	2.18632	4.91468	0.544959	918	0.263636	Not Significant
CD6	0.919086	2.01162	3.34869	0.545866	918	0.262914	Not Significant
IL33	1.25186	1.82841	13.4232	0.546288	918	0.262578	Not Significant
NUDT2	1.11797	2.17738	4.98401	0.546433	918	0.262463	Not Significant
STK11	1.11209	2.19702	4.81269	0.546888	918	0.262102	Not Significant
GNGT1	1.1085	2.20931	4.7122	0.547135	918	0.261906	Not Significant
BRME1	1.168	2.02157	6.94597	0.547847	918	0.26134	Not Significant
C1QTNF6	1.17405	2.00314	7.27257	0.548932	918	0.260481	Not Significant
STIP1	1.1287	2.1366	5.35478	0.549581	918	0.259969	Not Significant
CACNB1	0.887876	1.82468	3.70914	0.549621	918	0.259937	Not Significant
LTA	0.846842	1.63405	4.30763	0.549902	918	0.259715	Not Significant
IL18RAP	0.971226	2.41706	2.91192	0.550052	918	0.259596	Not Significant
CSNK2A1	0.879979	1.78194	3.82062	0.551529	918	0.258432	Not Significant
DEFB116	0.92615	2.05205	3.29778	0.552917	918	0.25734	Not Significant
ACE	0.802285	1.47298	5.26973	0.55329	918	0.257047	Not Significant
GMPR2	0.916428	1.98631	3.39994	0.554209	918	0.256327	Not Significant
NUB1	1.10049	2.22718	4.53786	0.555048	918	0.255669	Not Significant
NCK2	1.07437	2.32879	3.91748	0.55756	918	0.253708	Not Significant
ATP1B1	1.12848	2.12431	5.42044	0.557586	918	0.253688	Not Significant
WARS	1.23138	1.84648	11.8511	0.558404	918	0.253052	Not Significant
CRNN	0.938954	2.13895	3.18856	0.558552	918	0.252937	Not Significant
CNTN5	0.888655	1.81877	3.74427	0.558898	918	0.252667	Not Significant
NOTCH1	1.43142	1.53593	118.468	0.559524	918	0.252182	Not Significant
CLEC11A	1.10325	2.21022	4.63999	0.559573	918	0.252143	Not Significant
YES1	1.0681	2.35371	3.79155	0.559684	918	0.252057	Not Significant
BCAT2	0.863704	1.69436	4.11529	0.560572	918	0.251368	Not Significant
HEPACAM2	0.891719	1.83339	3.71282	0.56062	918	0.251332	Not Significant
MAP4K5	1.07627	2.31621	3.97138	0.561208	918	0.250876	Not Significant
MSRA	1.11543	2.16325	5.01507	0.561242	918	0.25085	Not Significant
IL2	0.878381	1.76173	3.90576	0.562591	918	0.249807	Not Significant
GSTP1	0.928544	2.05935	3.29869	0.562724	918	0.249705	Not Significant
HEG1	0.834072	1.56877	4.68774	0.564018	918	0.248707	Not Significant
FOLR3	1.02143	2.58675	2.99743	0.56425	918	0.248528	Not Significant
RNF41	1.1088	2.18253	4.83176	0.564277	918	0.248508	Not Significant
SERPINB5	1.15436	2.02957	6.57064	0.565132	918	0.24785	Not Significant
PTS	0.894602	1.84423	3.69718	0.565194	918	0.247803	Not Significant
PSIP1	1.10394	2.19802	4.69932	0.566033	918	0.247158	Not Significant
ANXA2	0.908217	1.9221	3.53379	0.5666	918	0.246723	Not Significant
CBLN4	0.861079	1.67479	4.21144	0.567462	918	0.246063	Not Significant
IFT20	0.868428	1.70633	4.10161	0.569125	918	0.244792	Not Significant
DRG2	0.920468	1.99698	3.4042	0.569841	918	0.244246	Not Significant
C2CD2L	1.13051	2.09642	5.62123	0.570196	918	0.243976	Not Significant
SELP	1.13338	2.08647	5.7349	0.570398	918	0.243822	Not Significant
SFTPA1	0.870923	1.71607	4.07369	0.570868	918	0.243464	Not Significant
COMP	1.12332	2.11958	5.36415	0.571064	918	0.243316	Not Significant
PLA2G10	1.09708	2.21695	4.53484	0.571156	918	0.243246	Not Significant
BACH1	0.928388	2.04778	3.32845	0.573486	918	0.241477	Not Significant
CAPS	1.06504	2.35071	3.77016	0.57454	918	0.24068	Not Significant
VTA1	1.10874	2.16657	4.90373	0.574668	918	0.240583	Not Significant
GIMAP7	0.839372	1.57578	4.7082	0.575521	918	0.239939	Not Significant
RRM2B	1.1036	2.18397	4.75484	0.576095	918	0.239506	Not Significant
CNTNAP4	1.07128	2.31941	3.91219	0.576545	918	0.239167	Not Significant
GLT8D2	0.914942	1.95178	3.49657	0.57833	918	0.237824	Not Significant
BPIFB1	0.940015	2.12898	3.21996	0.57867	918	0.237569	Not Significant
FRMD4B	1.08532	2.25286	4.26432	0.579873	918	0.236667	Not Significant
DOC2B	0.849225	1.60779	4.56638	0.581605	918	0.235372	Not Significant
AZU1	1.06362	2.34868	3.76192	0.582096	918	0.235006	Not Significant
CD36	1.13355	2.06414	5.88869	0.582842	918	0.234449	Not Significant
FKBPL	0.922951	1.99781	3.42429	0.585199	918	0.232696	Not Significant
BCL7B	0.846129	1.59037	4.67892	0.58574	918	0.232295	Not Significant
ADRA2A	0.932177	2.06288	3.32026	0.585776	918	0.232269	Not Significant
GNPDA1	1.15449	1.99029	6.93444	0.586172	918	0.231975	Not Significant
APOF	1.14052	2.03454	6.24271	0.586334	918	0.231855	Not Significant
SF3B4	1.10653	2.15416	4.93097	0.587723	918	0.230828	Not Significant
MILR1	1.11011	2.14025	5.05075	0.587765	918	0.230796	Not Significant
PPCDC	1.14997	2.00021	6.73664	0.588408	918	0.230321	Not Significant
NSFL1C	1.117	2.11232	5.30427	0.588909	918	0.229952	Not Significant
IGBP1	0.913958	1.93368	3.54925	0.589039	918	0.229856	Not Significant
METAP1	1.28889	1.66932	25.5847	0.589716	918	0.229357	Not Significant
CNTN1	0.863004	1.65645	4.37432	0.590405	918	0.22885	Not Significant
CALCOCO1	0.953595	2.23016	3.10725	0.590432	918	0.22883	Not Significant
THBS4	1.13004	2.05729	5.87193	0.593432	918	0.226629	Not Significant
MUC13	0.9161	1.94204	3.54103	0.594042	918	0.226183	Not Significant
RHOC	1.06435	2.33063	3.81463	0.594195	918	0.226071	Not Significant
CRACR2A	1.06019	2.35152	3.72295	0.594219	918	0.226053	Not Significant
FGR	1.06631	2.3186	3.86529	0.596083	918	0.224693	Not Significant
NRTN	1.13125	2.04821	5.95916	0.596104	918	0.224678	Not Significant
NMNAT1	1.10906	2.13028	5.08591	0.596196	918	0.224611	Not Significant
BNIP2	1.20697	1.825	11.2637	0.596462	918	0.224417	Not Significant
CPE	0.88442	1.75223	4.03322	0.597081	918	0.223967	Not Significant
DHODH	0.877863	1.71824	4.15241	0.597474	918	0.223681	Not Significant
ERN1	0.881462	1.73641	4.08788	0.597499	918	0.223663	Not Significant
CBX2	0.840392	1.5534	4.97046	0.597843	918	0.223413	Not Significant
NPTN	1.08631	2.22228	4.38322	0.598059	918	0.223256	Not Significant
CSRP3	1.04379	2.4343	3.40291	0.599049	918	0.222538	Not Significant
GLRX	0.931344	2.0426	3.36851	0.599448	918	0.222249	Not Significant
DNAJC6	0.941347	2.11759	3.25786	0.601538	918	0.220737	Not Significant
PM20D1	1.03263	2.49751	3.20593	0.601865	918	0.220501	Not Significant
GLP1R	1.14298	1.9971	6.61083	0.602005	918	0.2204	Not Significant
CGA	1.04354	2.43278	3.40385	0.602139	918	0.220303	Not Significant
PDCD6	1.12599	2.05556	5.80999	0.602363	918	0.220142	Not Significant
DDX39A	0.758138	1.30603	8.60863	0.603064	918	0.219636	Not Significant
PRKCQ	0.845118	1.56535	4.9227	0.603159	918	0.219568	Not Significant
ENTPD2	0.920292	1.95913	3.52326	0.603764	918	0.219133	Not Significant
CLINT1	0.878617	1.71362	4.19238	0.604257	918	0.218778	Not Significant
CFHR4	1.07524	2.26289	4.11953	0.605253	918	0.218063	Not Significant
ST3GAL1	1.10969	2.11207	5.19133	0.605442	918	0.217927	Not Significant
ANXA10	1.04767	2.40562	3.49175	0.605872	918	0.217619	Not Significant
CDH22	0.792376	1.38728	6.8075	0.605878	918	0.217615	Not Significant
GOLGA3	0.936598	2.07424	3.32787	0.607249	918	0.216634	Not Significant
C1QBP	1.09906	2.15132	4.83925	0.608006	918	0.216092	Not Significant
TP53INP1	0.753627	1.29096	9.24326	0.608426	918	0.215792	Not Significant
WWP2	1.14753	1.96904	6.98343	0.608715	918	0.215586	Not Significant
ASRGL1	0.940513	2.10362	3.28536	0.608753	918	0.215559	Not Significant
NRP2	0.819033	1.46358	5.81935	0.609316	918	0.215157	Not Significant
AIF1	0.919023	1.94377	3.56367	0.609566	918	0.214979	Not Significant
CXCL13	1.0664	2.30043	3.91591	0.609792	918	0.214818	Not Significant
IL34	1.18957	1.84155	10.1499	0.609929	918	0.214721	Not Significant
DNM1	0.957106	2.24458	3.10495	0.61052	918	0.2143	Not Significant
IL24	1.1373	1.99536	6.50353	0.612978	918	0.212555	Not Significant
SIAE	1.15593	1.93176	7.60887	0.613817	918	0.211961	Not Significant
ENSA	0.903865	1.84114	3.81313	0.613833	918	0.21195	Not Significant
NAMPT	0.872775	1.67269	4.39616	0.613882	918	0.211915	Not Significant
PRCP	0.851353	1.57697	4.90966	0.614034	918	0.211808	Not Significant
PLIN1	1.17062	1.8861	8.66871	0.61415	918	0.211725	Not Significant
B4GAT1	1.197	1.81251	11.1257	0.61437	918	0.21157	Not Significant
AHSP	0.951365	2.18926	3.17434	0.614548	918	0.211444	Not Significant
DOCK9	0.954412	2.2157	3.14235	0.615406	918	0.210839	Not Significant
IL1RL1	1.0793	2.2274	4.28269	0.616226	918	0.21026	Not Significant
ECHS1	0.95953	2.26223	3.08892	0.616336	918	0.210182	Not Significant
DNAJB6	1.05965	2.32728	3.77839	0.616448	918	0.210103	Not Significant
DPP10	1.08216	2.21225	4.37045	0.617206	918	0.20957	Not Significant
AKT2	0.956829	2.23564	3.1204	0.617847	918	0.209119	Not Significant
PTN	1.10512	2.10828	5.14173	0.618282	918	0.208813	Not Significant
KIFBP	1.08692	2.18407	4.53716	0.620878	918	0.206994	Not Significant
DNAJC9	0.941078	2.09547	3.31067	0.620913	918	0.206969	Not Significant
ITGB5	0.860626	1.60707	4.7648	0.621352	918	0.206663	Not Significant
DYNLT1	0.934998	2.04443	3.39561	0.62317	918	0.205393	Not Significant
STAT5B	1.04877	2.37889	3.55796	0.62464	918	0.20437	Not Significant
EIF4G3	1.07758	2.22246	4.28016	0.624974	918	0.204138	Not Significant
GSTM4	1.06335	2.29595	3.89784	0.625099	918	0.204051	Not Significant
IGSF21	0.888888	1.74035	4.16197	0.62525	918	0.203946	Not Significant
BHMT2	1.25054	1.66259	21.675	0.626384	918	0.20316	Not Significant
CCL19	0.968309	2.34079	3.01153	0.626601	918	0.203009	Not Significant
COPB2	0.857771	1.58767	4.91184	0.626675	918	0.202958	Not Significant
CDC27	0.927536	1.98375	3.51123	0.626699	918	0.202941	Not Significant
IL12RB2	0.861728	1.60336	4.82068	0.627882	918	0.202122	Not Significant
PLAU	1.20273	1.76853	12.6441	0.627894	918	0.202113	Not Significant
TEK	1.25519	1.64946	23.2931	0.628067	918	0.201994	Not Significant
AKR1C4	1.04494	2.39732	3.48618	0.628822	918	0.201473	Not Significant
PLXNB2	1.18303	1.81816	10.3923	0.629343	918	0.201113	Not Significant
AP1G2	1.06574	2.27647	3.97765	0.629848	918	0.200764	Not Significant
HS1BP3	1.05809	2.3181	3.78717	0.630276	918	0.200469	Not Significant
GGCT	0.908564	1.8491	3.83018	0.630518	918	0.200303	Not Significant
GNLY	0.940711	2.08181	3.34308	0.63068	918	0.200191	Not Significant
GRPEL1	1.05359	2.34314	3.68272	0.630933	918	0.200017	Not Significant
AP3B1	1.06986	2.25163	4.0968	0.631817	918	0.199409	Not Significant
LIF	1.13838	1.95332	6.9279	0.632227	918	0.199127	Not Significant
C1QL2	0.880403	1.68628	4.4079	0.632277	918	0.199093	Not Significant
SAMD9L	1.08934	2.15323	4.69831	0.632658	918	0.198831	Not Significant
IMPA1	1.10362	2.08739	5.23329	0.63347	918	0.198274	Not Significant
ID4	0.894103	1.75692	4.13098	0.634549	918	0.197535	Not Significant
GSR	0.847328	1.53407	5.35373	0.63457	918	0.19752	Not Significant
DPEP1	0.935573	2.03523	3.42724	0.635088	918	0.197166	Not Significant
ZBTB16	1.08061	2.19122	4.4308	0.635196	918	0.197092	Not Significant
CAPN3	0.850054	1.54415	5.27583	0.635206	918	0.197085	Not Significant
C7ORF50	0.758093	1.27305	10.8109	0.635238	918	0.197064	Not Significant
SRP14	1.10373	2.08337	5.25791	0.635385	918	0.196963	Not Significant
PPME1	1.11441	2.0366	5.73174	0.636317	918	0.196326	Not Significant
DCUN1D1	0.923357	1.94126	3.61575	0.636536	918	0.196177	Not Significant
APOL1	0.927254	1.96962	3.5553	0.636591	918	0.196139	Not Significant
FGF7	1.05444	2.32997	3.72274	0.637374	918	0.195605	Not Significant
PCSK9	0.865195	1.606	4.85539	0.637488	918	0.195528	Not Significant
ARF6	0.95445	2.19436	3.18725	0.638188	918	0.195051	Not Significant
CSH1	1.19753	1.75828	12.6946	0.638653	918	0.194735	Not Significant
DNAJA1	0.866707	1.61122	4.82992	0.638718	918	0.194691	Not Significant
ARHGAP45	0.93753	2.04514	3.41617	0.639989	918	0.193828	Not Significant
MMP8	1.06528	2.26162	4.01717	0.64184	918	0.192573	Not Significant
LEFTY2	1.08947	2.13569	4.7791	0.64243	918	0.192174	Not Significant
RET	0.88417	1.69063	4.43169	0.643321	918	0.191572	Not Significant
AFM	0.817768	1.41737	6.80229	0.643542	918	0.191423	Not Significant
PECAM1	1.21251	1.70814	15.579	0.644065	918	0.19107	Not Significant
MAX	0.944005	2.09386	3.33964	0.644568	918	0.190732	Not Significant
LDLR	1.10431	2.06282	5.38828	0.644978	918	0.190455	Not Significant
ELOA	0.931749	1.99297	3.52146	0.645198	918	0.190307	Not Significant
NAAA	1.08088	2.17294	4.50584	0.645413	918	0.190162	Not Significant
EIF4G1	0.961843	2.25824	3.11342	0.646334	918	0.189543	Not Significant
NT5C3A	1.07633	2.19331	4.37107	0.64728	918	0.188908	Not Significant
CEACAM18	1.067	2.24375	4.09086	0.647368	918	0.188849	Not Significant
ICAM4	1.07103	2.22113	4.20993	0.647619	918	0.18868	Not Significant
LXN	1.08731	2.13622	4.74716	0.648058	918	0.188386	Not Significant
DNAJC21	0.876441	1.64349	4.69324	0.648835	918	0.187866	Not Significant
SRPK2	1.06831	2.23395	4.1368	0.648953	918	0.187786	Not Significant
F7	0.91636	1.87288	3.81231	0.651224	918	0.186269	Not Significant
ACP5	1.10638	2.04055	5.56373	0.651792	918	0.185891	Not Significant
CHEK2	1.13641	1.91915	7.25059	0.652014	918	0.185743	Not Significant
SCGN	1.08935	2.11899	4.85621	0.652074	918	0.185703	Not Significant
CD84	0.884448	1.67972	4.51907	0.65208	918	0.185699	Not Significant
C2ORF69	0.910474	1.83095	3.93757	0.653118	918	0.185008	Not Significant
CDC123	0.893981	1.72775	4.31265	0.654988	918	0.183767	Not Significant
CASP1	1.06558	2.23993	4.08767	0.65503	918	0.183739	Not Significant
GSN	1.20759	1.69245	15.9817	0.656303	918	0.182896	Not Significant
CRYGD	0.953259	2.16379	3.24557	0.656704	918	0.182631	Not Significant
IL7R	0.918931	1.88026	3.80904	0.658794	918	0.18125	Not Significant
CSF2RB	1.10879	2.01365	5.79184	0.659933	918	0.1805	Not Significant
PDP1	0.894937	1.72497	4.34491	0.660667	918	0.180018	Not Significant
SLAMF7	0.925705	1.92629	3.69545	0.660981	918	0.179811	Not Significant
ACRBP	1.12185	1.95548	6.5316	0.661382	918	0.179548	Not Significant
BCAN	1.09457	2.07492	5.16226	0.662037	918	0.179118	Not Significant
RABGAP1L	1.10144	2.04189	5.47069	0.662363	918	0.178904	Not Significant
ARID3A	1.14189	1.87452	7.96559	0.663305	918	0.178287	Not Significant
TSPAN1	1.06077	2.25433	3.99205	0.664012	918	0.177824	Not Significant
ACYP1	0.933843	1.98408	3.57081	0.664848	918	0.177278	Not Significant
SCLY	1.09904	2.0477	5.39412	0.665039	918	0.177153	Not Significant
HGFAC	0.868872	1.5829	5.17494	0.665681	918	0.176734	Not Significant
PLXNA4	1.07426	2.1732	4.42282	0.66573	918	0.176702	Not Significant
CA8	0.801803	1.34145	8.92228	0.666352	918	0.176296	Not Significant
SMARCA2	1.06754	2.20852	4.21378	0.667442	918	0.175586	Not Significant
ADGRV1	1.07826	2.14602	4.5839	0.668655	918	0.174798	Not Significant
CSDE1	0.952401	2.14202	3.2896	0.668697	918	0.17477	Not Significant
GFER	1.05776	2.26541	3.92831	0.668877	918	0.174654	Not Significant
AMOT	0.915504	1.84176	3.94477	0.669088	918	0.174517	Not Significant
TIMP3	1.04103	2.3766	3.49703	0.669182	918	0.174456	Not Significant
RBKS	0.922894	1.89397	3.79464	0.669212	918	0.174437	Not Significant
THPO	0.887489	1.66898	4.65395	0.670391	918	0.173672	Not Significant
EPN1	0.868729	1.57345	5.28562	0.671585	918	0.172899	Not Significant
ARL2BP	0.890188	1.68035	4.60364	0.67261	918	0.172236	Not Significant
CCL24	1.04415	2.35026	3.58173	0.672663	918	0.172202	Not Significant
NCF2	1.06239	2.22925	4.08741	0.673573	918	0.171615	Not Significant
ATP2B4	0.912317	1.81164	4.05792	0.674826	918	0.170808	Not Significant
PPY	1.04339	2.35031	3.57503	0.676685	918	0.169614	Not Significant
RRM2	1.08865	2.07568	5.06753	0.676711	918	0.169597	Not Significant
GFRAL	0.940846	2.0255	3.50481	0.677555	918	0.169056	Not Significant
SFTPA2	1.08155	2.11113	4.7848	0.677776	918	0.168914	Not Significant
DLL4	0.942877	2.04293	3.47104	0.677838	918	0.168874	Not Significant
ITGB6	1.12978	1.8853	7.48565	0.678822	918	0.168244	Not Significant
CNP	0.942597	2.03839	3.48197	0.679378	918	0.167888	Not Significant
PKLR	0.915003	1.82117	4.04142	0.68055	918	0.16714	Not Significant
MSTN	1.07266	2.15464	4.47681	0.681164	918	0.166748	Not Significant
CD177	1.02557	2.48204	3.18035	0.68148	918	0.166547	Not Significant
GIT1	0.95495	2.1516	3.28767	0.681587	918	0.166479	Not Significant
CD2AP	0.943112	2.03898	3.48494	0.682326	918	0.166008	Not Significant
ARNT	1.0851	2.08111	4.98555	0.683334	918	0.165367	Not Significant
FGF9	0.906363	1.75946	4.27997	0.683467	918	0.165282	Not Significant
PLPBP	1.08041	2.10627	4.79222	0.683509	918	0.165256	Not Significant
DENND2B	1.08765	2.06606	5.1051	0.684097	918	0.164882	Not Significant
SCARB1	0.891794	1.67094	4.70734	0.684399	918	0.16469	Not Significant
AMY2B	1.05375	2.26566	3.8871	0.685533	918	0.163972	Not Significant
RGS8	1.08917	2.05491	5.19188	0.685644	918	0.163901	Not Significant
VWA1	1.10888	1.95591	6.25191	0.686907	918	0.163102	Not Significant
GID8	0.870115	1.55398	5.57052	0.688407	918	0.162155	Not Significant
HDAC8	0.908477	1.76508	4.27398	0.688518	918	0.162085	Not Significant
MVK	0.94454	2.04175	3.48985	0.689693	918	0.161344	Not Significant
ELOB	1.11127	1.93807	6.46441	0.689999	918	0.161152	Not Significant
EIF2AK3	1.06711	2.17138	4.34332	0.690173	918	0.161042	Not Significant
CNTN2	1.07118	2.14654	4.49133	0.690206	918	0.161021	Not Significant
CEACAM1	0.89821	1.69601	4.6052	0.691803	918	0.160017	Not Significant
HEXIM1	0.958295	2.17331	3.26425	0.691875	918	0.159972	Not Significant
ESR1	0.908281	1.75771	4.31756	0.692312	918	0.159698	Not Significant
PFDN2	0.903785	1.72775	4.45386	0.693132	918	0.159184	Not Significant
SESTD1	0.928292	1.89839	3.83561	0.693702	918	0.158827	Not Significant
ICAM3	1.08995	2.03294	5.3359	0.694172	918	0.158533	Not Significant
CRX	0.970037	2.30053	3.0939	0.695122	918	0.157939	Not Significant
FUS	1.09636	1.99768	5.68051	0.695195	918	0.157893	Not Significant
MAP2K6	1.05478	2.24286	3.96443	0.695232	918	0.15787	Not Significant
TNR	0.920475	1.83458	4.04006	0.696688	918	0.156961	Not Significant
ENPP7	0.970311	2.301	3.095	0.697873	918	0.156224	Not Significant
CDC42BPB	1.0442	2.3137	3.66869	0.698655	918	0.155738	Not Significant
DEFB4A_DEFB4B	1.01914	2.52318	3.07173	0.699721	918	0.155075	Not Significant
BTN1A1	0.881433	1.58936	5.34858	0.700512	918	0.154584	Not Significant
CSNK1D	1.06999	2.13161	4.53866	0.701736	918	0.153826	Not Significant
EXTL1	0.922861	1.84322	4.02582	0.702227	918	0.153523	Not Significant
BCL7A	0.923324	1.84429	4.02612	0.703691	918	0.152618	Not Significant
COL3A1	0.878841	1.57008	5.54044	0.704249	918	0.152274	Not Significant
VEGFC	1.08515	2.03547	5.24257	0.705085	918	0.151759	Not Significant
BEX3	1.09819	1.96531	5.95956	0.705477	918	0.151517	Not Significant
ANPEP	0.903784	1.70597	4.61471	0.706175	918	0.151088	Not Significant
CTSE	1.06694	2.14112	4.46038	0.706688	918	0.150772	Not Significant
BAX	0.959369	2.1658	3.29036	0.706985	918	0.15059	Not Significant
GRSF1	1.04782	2.27321	3.80755	0.707177	918	0.150472	Not Significant
KLB	1.06027	2.18357	4.21842	0.707557	918	0.150239	Not Significant
ARL13B	1.06399	2.15844	4.35529	0.707681	918	0.150162	Not Significant
COL9A2	0.902131	1.69272	4.69379	0.707924	918	0.150013	Not Significant
C5	0.762044	1.2015	23.653	0.708268	918	0.149802	Not Significant
TNFSF12	1.17563	1.6546	15.5594	0.708376	918	0.149736	Not Significant
DDX53	0.889793	1.61847	5.1777	0.7094	918	0.149109	Not Significant
ACP1	1.10134	1.94006	6.23554	0.709541	918	0.149022	Not Significant
DGKA	0.932746	1.90805	3.84435	0.710187	918	0.148628	Not Significant
SKAP2	1.05169	2.2387	3.945	0.710595	918	0.148378	Not Significant
PRDX1	1.05595	2.20592	4.0935	0.711681	918	0.147715	Not Significant
MAVS	1.05427	2.21739	4.03808	0.711995	918	0.147523	Not Significant
CXCL8	1.03947	2.33104	3.58485	0.71206	918	0.147484	Not Significant
C1S	1.17565	1.64449	16.0962	0.712322	918	0.147324	Not Significant
TBCB	1.05358	2.22129	4.01827	0.712634	918	0.147134	Not Significant
SERPINA9	1.05368	2.21868	4.02763	0.713665	918	0.146506	Not Significant
BOC	1.12103	1.83747	7.89034	0.714078	918	0.146254	Not Significant
BTC	0.955694	2.11453	3.38618	0.715761	918	0.145232	Not Significant
EFCAB2	0.901062	1.67144	4.85774	0.716344	918	0.144878	Not Significant
AMOTL2	1.08349	2.01907	5.31624	0.716706	918	0.144659	Not Significant
LGALS8	1.07757	2.05244	5.02737	0.717399	918	0.144239	Not Significant
HPSE	1.0383	2.33103	3.57456	0.718631	918	0.143494	Not Significant
ARAF	0.943684	1.99039	3.64648	0.718799	918	0.143393	Not Significant
CDKN1A	0.971212	2.28716	3.12721	0.721082	918	0.142015	Not Significant
PDGFB	0.950691	2.05468	3.50816	0.721249	918	0.141915	Not Significant
ACP6	0.955608	2.1049	3.41084	0.721792	918	0.141588	Not Significant
A1BG	0.807922	1.27951	14.1291	0.724742	918	0.139817	Not Significant
RUVBL1	0.956306	2.10773	3.40941	0.724951	918	0.139691	Not Significant
BRD3	0.93939	1.94026	3.78618	0.725279	918	0.139495	Not Significant
CA1	0.951728	2.05652	3.51226	0.726864	918	0.138547	Not Significant
DAND5	0.930819	1.86293	4.02539	0.727263	918	0.138309	Not Significant
EHD3	0.968167	2.24159	3.19394	0.727338	918	0.138264	Not Significant
MMP9	1.06435	2.11417	4.54095	0.728291	918	0.137695	Not Significant
CLNS1A	0.878512	1.52582	6.21245	0.728719	918	0.13744	Not Significant
PPIB	1.05115	2.20971	4.02922	0.728816	918	0.137382	Not Significant
GBP1	0.953653	2.07045	3.48912	0.730789	918	0.136208	Not Significant
DCUN1D2	1.04095	2.28899	3.7006	0.730922	918	0.136129	Not Significant
PLAT	1.06165	2.12496	4.46069	0.732114	918	0.135421	Not Significant
MYOC	0.935888	1.8962	3.93099	0.732714	918	0.135066	Not Significant
ENTPD6	1.10784	1.84885	7.36739	0.733367	918	0.134678	Not Significant
AMY2A	1.04522	2.24838	3.8512	0.733605	918	0.134537	Not Significant
EIF2AK2	0.968537	2.23776	3.20468	0.733954	918	0.134331	Not Significant
DYNC1H1	0.918692	1.75633	4.47496	0.734067	918	0.134265	Not Significant
LAMP2	1.21226	1.49044	39.7456	0.734204	918	0.134183	Not Significant
ADAM15	0.91379	1.71891	4.67153	0.735423	918	0.133463	Not Significant
SULT2A1	1.06603	2.08624	4.6898	0.735735	918	0.133279	Not Significant
HSD11B1	1.05701	2.15013	4.30375	0.736241	918	0.13298	Not Significant
RANGAP1	0.899627	1.62493	5.29689	0.736815	918	0.132642	Not Significant
CYB5A	0.956604	2.09105	3.45741	0.737944	918	0.131977	Not Significant
CFI	1.17205	1.58596	19.6603	0.738682	918	0.131543	Not Significant
GADD45GIP1	1.06317	2.09785	4.59782	0.739551	918	0.131032	Not Significant
SNAP23	1.05606	2.14739	4.30282	0.740984	918	0.130191	Not Significant
NFKBIE	1.08371	1.95648	5.75381	0.742293	918	0.129425	Not Significant
NPTX1	1.09721	1.87817	6.75319	0.742895	918	0.129072	Not Significant
WAS	0.945721	1.96842	3.74587	0.743249	918	0.128865	Not Significant
C4BPB	0.936972	1.8845	3.9967	0.74426	918	0.128276	Not Significant
CCDC28A	1.13383	1.70303	11.1858	0.744689	918	0.128025	Not Significant
GZMA	0.933003	1.84897	4.1218	0.744697	918	0.12802	Not Significant
CAMKK1	0.931042	1.83237	4.18432	0.744707	918	0.128015	Not Significant
DCC	0.863171	1.42648	8.14619	0.745333	918	0.12765	Not Significant
DGCR6	1.07786	1.98306	5.45716	0.746084	918	0.127212	Not Significant
CXCL12	1.06858	2.04219	4.94906	0.747099	918	0.126622	Not Significant
TNFAIP8	0.882778	1.5124	6.578	0.747137	918	0.1266	Not Significant
PADI2	1.08002	1.9659	5.61617	0.747473	918	0.126404	Not Significant
GIPR	0.916788	1.71362	4.76125	0.748862	918	0.125598	Not Significant
BTLA	1.03146	2.3468	3.48053	0.749197	918	0.125404	Not Significant
ANXA1	1.08774	1.91063	6.21827	0.750714	918	0.124526	Not Significant
ASAH1	0.925707	1.77628	4.44403	0.751104	918	0.1243	Not Significant
PQBP1	0.912563	1.67933	4.98504	0.75116	918	0.124268	Not Significant
HMGCL	0.93866	1.88611	4.00917	0.751367	918	0.124148	Not Significant
CLUL1	0.944706	1.94341	3.83119	0.751398	918	0.12413	Not Significant
BABAM1	1.15489	1.60519	16.749	0.751732	918	0.123937	Not Significant
SUGT1	1.04587	2.20655	3.98326	0.752525	918	0.123479	Not Significant
ECHDC3	1.03061	2.34591	3.47529	0.755189	918	0.121944	Not Significant
DKKL1	1.02324	2.42447	3.26176	0.755223	918	0.121925	Not Significant
HSP90B1	0.961138	2.11377	3.43572	0.756066	918	0.12144	Not Significant
EPB41L5	0.954417	2.03596	3.60105	0.756162	918	0.121385	Not Significant
EGFLAM	1.09356	1.86197	6.84663	0.756303	918	0.121304	Not Significant
BMP4	0.942609	1.91295	3.93452	0.756612	918	0.121127	Not Significant
NBN	1.0791	1.94653	5.74486	0.757153	918	0.120816	Not Significant
CEND1	1.0586	2.09093	4.56889	0.757377	918	0.120688	Not Significant
ADGRD1	1.06858	2.01515	5.10202	0.758028	918	0.120315	Not Significant
CPPED1	0.956959	2.0606	3.54887	0.758412	918	0.120095	Not Significant
SH2B3	1.03838	2.26277	3.74494	0.758693	918	0.119934	Not Significant
PIK3AP1	1.06401	2.04606	4.86151	0.758932	918	0.119797	Not Significant
SUSD1	0.923001	1.73804	4.67034	0.759375	918	0.119544	Not Significant
ROBO1	0.891929	1.53483	6.40396	0.759839	918	0.119278	Not Significant
CLEC4C	0.949421	1.97475	3.76115	0.760069	918	0.119147	Not Significant
CCL26	1.01971	2.45858	3.17679	0.760227	918	0.119056	Not Significant
NADK	1.07898	1.93443	5.83832	0.761939	918	0.11808	Not Significant
BMP6	0.94088	1.88562	4.03793	0.761988	918	0.118052	Not Significant
CLIP2	0.976125	2.30075	3.13779	0.764761	918	0.116475	Not Significant
ARTN	0.944035	1.90964	3.96546	0.7652	918	0.116225	Not Significant
AMY1A_AMY1B_AMY1C	0.948814	1.95791	3.81865	0.765415	918	0.116103	Not Significant
SEZ6L	1.09918	1.79684	7.85912	0.76823	918	0.114509	Not Significant
HRG	1.08697	1.86659	6.63983	0.768306	918	0.114466	Not Significant
IL4	1.03705	2.25577	3.75113	0.768983	918	0.114083	Not Significant
FNDC1	1.04923	2.1409	4.24692	0.769114	918	0.11401	Not Significant
SIRT2	1.04292	2.19514	3.9884	0.770633	918	0.113152	Not Significant
GOT1	0.944561	1.90289	4.00181	0.770963	918	0.112967	Not Significant
AIDA	1.04595	2.16573	4.11943	0.77116	918	0.112855	Not Significant
CEP290	0.926272	1.73715	4.72859	0.77163	918	0.112591	Not Significant
GMFG	0.960499	2.0773	3.53224	0.772276	918	0.112228	Not Significant
DHRS4L2	1.06696	1.98633	5.25286	0.773453	918	0.111566	Not Significant
IGSF3	0.955317	2.01086	3.693	0.774703	918	0.110865	Not Significant
CD164L2	1.08497	1.85833	6.68355	0.775349	918	0.110503	Not Significant
CSPG5	1.06604	1.98791	5.22795	0.775368	918	0.110492	Not Significant
TNFSF10	0.893096	1.50707	6.99093	0.775811	918	0.110244	Not Significant
SEZ6L2	0.869804	1.39517	9.69727	0.77583	918	0.110233	Not Significant
APOB	0.869366	1.39185	9.83458	0.776553	918	0.109829	Not Significant
CXCL11	1.02759	2.34278	3.45678	0.776782	918	0.109701	Not Significant
MITD1	1.04234	2.1866	4.00975	0.776973	918	0.109594	Not Significant
CAMSAP1	1.03202	2.29031	3.61553	0.778332	918	0.108835	Not Significant
NINJ1	1.06484	1.98794	5.20833	0.778649	918	0.108658	Not Significant
SERPINA12	1.03326	2.27609	3.66233	0.778665	918	0.108649	Not Significant
CCL8	1.04152	2.18887	3.9937	0.779499	918	0.108185	Not Significant
CD226	0.931356	1.75132	4.70182	0.783818	918	0.105785	Not Significant
SIGLEC7	1.10798	1.7019	10.0608	0.784278	918	0.10553	Not Significant
CHL1	1.07677	1.88215	6.25469	0.785314	918	0.104957	Not Significant
GGA1	0.965569	2.11695	3.46648	0.785792	918	0.104692	Not Significant
CALCOCO2	1.04197	2.16798	4.0677	0.786549	918	0.104274	Not Significant
MIF	1.05754	2.02137	4.89944	0.78774	918	0.103617	Not Significant
CD109	0.941641	1.83537	4.30676	0.7882	918	0.103364	Not Significant
PRTG	1.09225	1.77454	8.0052	0.788323	918	0.103296	Not Significant
AKR1B10	1.0355	2.2289	3.81071	0.789502	918	0.102647	Not Significant
MPIG6B	1.05472	2.0403	4.7588	0.789651	918	0.102565	Not Significant
GZMH	1.02813	2.31301	3.52743	0.789657	918	0.102562	Not Significant
CD82	1.03535	2.22982	3.80653	0.789871	918	0.102444	Not Significant
TGFBI	0.895028	1.48511	7.58015	0.790137	918	0.102298	Not Significant
LAT2	1.02694	2.32598	3.48797	0.790403	918	0.102151	Not Significant
IL21R	1.04523	2.12573	4.25775	0.790535	918	0.102079	Not Significant
CDC25A	1.0701	1.91363	5.83828	0.790585	918	0.102052	Not Significant
CTSO	0.953034	1.95056	3.89405	0.790662	918	0.102009	Not Significant
DNPEP	1.0418	2.15933	4.09563	0.790799	918	0.101934	Not Significant
HEBP1	1.03966	2.1807	4.00038	0.791114	918	0.101761	Not Significant
PPP1R12A	1.03808	2.19655	3.93324	0.791464	918	0.101569	Not Significant
ERC2	1.04155	2.16006	4.09035	0.791533	918	0.101531	Not Significant
PRDX6	1.05691	2.01454	4.92784	0.792057	918	0.101244	Not Significant
CLU	1.15424	1.48698	28.7311	0.792348	918	0.101084	Not Significant
HLA_DRA	0.95633	1.98541	3.79439	0.792377	918	0.101068	Not Significant
ADAMTSL4	0.895375	1.48143	7.68987	0.79251	918	0.100995	Not Significant
DAAM1	0.970064	2.16517	3.38094	0.793643	918	0.100375	Not Significant
SMAD1	1.04537	2.1125	4.31113	0.795121	918	0.0995669	Not Significant
KYAT1	0.944254	1.84404	4.29299	0.79548	918	0.0993708	Not Significant
ABO	0.981074	2.33613	3.1092	0.796438	918	0.0988479	Not Significant
TIA1	1.02642	2.3186	3.50005	0.797588	918	0.0982214	Not Significant
FOXJ3	0.93399	1.73871	4.84068	0.798333	918	0.0978157	Not Significant
VWF	0.95233	1.92455	3.99593	0.798367	918	0.0977976	Not Significant
DTX2	0.959807	2.01381	3.72842	0.798909	918	0.0975029	Not Significant
CELA2A	0.966156	2.0982	3.52398	0.799159	918	0.0973669	Not Significant
GLRX5	0.971705	2.17429	3.37254	0.801699	918	0.0959885	Not Significant
APOD	0.930338	1.69634	5.14375	0.802401	918	0.0956085	Not Significant
AAMDC	1.05664	1.98414	5.10122	0.803125	918	0.0952167	Not Significant
MRPL46	1.10812	1.63469	12.165	0.80453	918	0.0944578	Not Significant
SORT1	1.0704	1.86678	6.26837	0.804706	918	0.0943625	Not Significant
CIRBP	0.972201	2.17327	3.37922	0.806096	918	0.0936134	Not Significant
IL1A	0.974045	2.20202	3.32648	0.806305	918	0.0935006	Not Significant
RCOR1	1.10866	1.62192	12.6998	0.807464	918	0.092877	Not Significant
TXNDC15	1.10886	1.61851	12.853	0.808171	918	0.0924965	Not Significant
SPINT1	1.10378	1.63866	11.7853	0.809827	918	0.0916076	Not Significant
LHPP	1.05833	1.94598	5.37831	0.810543	918	0.0912237	Not Significant
STK24	0.955666	1.9326	3.9995	0.811113	918	0.0909189	Not Significant
BCL2L1	0.973959	2.19114	3.35112	0.811139	918	0.0909048	Not Significant
CMC1	0.970237	2.13052	3.47148	0.812021	918	0.0904328	Not Significant
FRZB	1.0693	1.84774	6.43864	0.812902	918	0.089962	Not Significant
BAP18	0.9618	2.0065	3.77484	0.813108	918	0.089852	Not Significant
BLOC1S2	1.03971	2.1228	4.20423	0.813192	918	0.0898068	Not Significant
NTRK3	0.902539	1.47029	8.27522	0.813251	918	0.0897751	Not Significant
PLXNB3	1.06349	1.89103	5.90142	0.813828	918	0.0894675	Not Significant
TGM2	0.956404	1.93469	3.99896	0.813844	918	0.0894588	Not Significant
KCNIP4	1.0622	1.89687	5.82604	0.815309	918	0.0886775	Not Significant
CA5A	1.01743	2.41053	3.24306	0.815714	918	0.088462	Not Significant
EGLN1	1.03263	2.1972	3.87521	0.816647	918	0.0879658	Not Significant
PSRC1	0.960754	1.98113	3.85798	0.817602	918	0.0874582	Not Significant
ANP32C	1.07054	1.82061	6.77164	0.817931	918	0.0872831	Not Significant
BST2	1.03164	2.20566	3.83983	0.8182	918	0.0871406	Not Significant
ATG16L1	0.969531	2.1033	3.5405	0.819276	918	0.0865699	Not Significant
CARHSP1	0.95894	1.95127	3.95748	0.819847	918	0.0862674	Not Significant
GH1	1.01019	2.5227	3.01269	0.820852	918	0.0857351	Not Significant
PMVK	1.02684	2.26061	3.6427	0.821669	918	0.0853032	Not Significant
UXS1	0.943091	1.76102	4.81485	0.8221	918	0.0850752	Not Significant
CLSTN1	0.960951	1.97116	3.89908	0.822425	918	0.0849039	Not Significant
IL17F	1.02347	2.3058	3.50374	0.822804	918	0.0847038	Not Significant
HJV	1.04855	1.99537	4.9112	0.823772	918	0.084193	Not Significant
MED18	1.03611	2.13257	4.1268	0.824465	918	0.0838278	Not Significant
FKBP14	1.02251	2.31313	3.47902	0.825841	918	0.0831035	Not Significant
IL13	0.965072	2.01742	3.76999	0.826838	918	0.0825798	Not Significant
DNAJB14	0.965282	2.0203	3.76201	0.826906	918	0.0825439	Not Significant
GAS2	0.963025	1.98618	3.86323	0.827513	918	0.0822253	Not Significant
CIT	0.946	1.77259	4.77468	0.828524	918	0.0816949	Not Significant
DENR	0.961351	1.95802	3.95677	0.829237	918	0.0813212	Not Significant
ITGB1	1.10938	1.53601	17.5942	0.830364	918	0.0807312	Not Significant
CDK5RAP3	0.9626	1.96791	3.93039	0.831923	918	0.0799167	Not Significant
TPSAB1	1.05078	1.9399	5.2924	0.833234	918	0.079233	Not Significant
DXO	0.957499	1.89454	4.1988	0.833308	918	0.0791942	Not Significant
LSM1	1.05403	1.90254	5.62551	0.834594	918	0.0785249	Not Significant
NOS3	1.04289	2.01758	4.70931	0.835325	918	0.0781443	Not Significant
GGH	1.04819	1.95885	5.12487	0.835422	918	0.0780943	Not Significant
C1GALT1C1	0.928207	1.58069	6.56483	0.836305	918	0.0776351	Not Significant
FZD10	0.966281	2.00774	3.81743	0.836943	918	0.0773039	Not Significant
GCLM	0.94986	1.78918	4.71564	0.837068	918	0.0772393	Not Significant
VEGFD	1.05333	1.89584	5.66626	0.83821	918	0.0766473	Not Significant
SOD1	1.06209	1.81293	6.65933	0.838572	918	0.0764596	Not Significant
ECE1	1.04584	1.96686	5.03783	0.840225	918	0.0756046	Not Significant
ARNTL	1.04968	1.92221	5.39832	0.841092	918	0.0751564	Not Significant
GHRHR	1.03228	2.129	4.09673	0.841771	918	0.0748062	Not Significant
ATP1B3	1.05708	1.84535	6.19579	0.841886	918	0.0747469	Not Significant
APCS	0.948849	1.75958	4.91978	0.842612	918	0.0743723	Not Significant
MAGED1	1.05046	1.90236	5.56143	0.844126	918	0.0735929	Not Significant
BHLHE40	1.0358	2.0709	4.36559	0.845027	918	0.0731295	Not Significant
GUCY2C	0.974757	2.12505	3.52716	0.845451	918	0.0729117	Not Significant
FAM13A	0.972205	2.07903	3.63789	0.845709	918	0.0727789	Not Significant
CD101	0.940796	1.6604	5.72911	0.846554	918	0.0723455	Not Significant
TPMT	0.965934	1.97249	3.94923	0.846985	918	0.0721241	Not Significant
MDGA1	0.97108	2.05333	3.70873	0.847905	918	0.0716526	Not Significant
EIF5	0.958658	1.8603	4.39531	0.848998	918	0.0710932	Not Significant
F13B	1.07767	1.64566	10.2924	0.849317	918	0.07093	Not Significant
PRDX3	0.969718	2.0259	3.78831	0.849389	918	0.0708933	Not Significant
SERPINA11	0.95068	1.75752	4.96666	0.849469	918	0.0708524	Not Significant
GLO1	0.973934	2.09795	3.59722	0.849823	918	0.0706715	Not Significant
COMMD9	1.06342	1.75115	7.52638	0.850826	918	0.0701593	Not Significant
AMIGO2	1.05697	1.8003	6.68678	0.853101	918	0.0689995	Not Significant
SFTPD	1.03397	2.06663	4.36116	0.853159	918	0.0689702	Not Significant
IFNG	1.01375	2.40415	3.227	0.853259	918	0.068919	Not Significant
CRYZL1	1.02183	2.25399	3.6138	0.85337	918	0.0688624	Not Significant
EVI2B	0.948805	1.72001	5.25897	0.853898	918	0.0685941	Not Significant
BTNL10	1.05512	1.81409	6.4833	0.854098	918	0.0684923	Not Significant
KLRD1	1.04511	1.91057	5.40392	0.856707	918	0.0671676	Not Significant
HEPH	1.05826	1.77193	7.08272	0.856821	918	0.0671099	Not Significant
QDPR	1.05656	1.78344	6.88622	0.857908	918	0.0665595	Not Significant
NFASC	1.05582	1.78872	6.80071	0.858341	918	0.0663402	Not Significant
HRAS	0.983198	2.26201	3.26835	0.85835	918	0.0663353	Not Significant
PBLD	0.961907	1.87302	4.36842	0.858541	918	0.066239	Not Significant
CCN1	1.02056	2.26086	3.58513	0.858683	918	0.0661671	Not Significant
ARHGAP30	0.935905	1.5695	6.98116	0.858953	918	0.0660307	Not Significant
COL24A1	0.968678	1.97686	3.96242	0.859209	918	0.0659014	Not Significant
TCL1A	0.983731	2.27084	3.25418	0.859688	918	0.065659	Not Significant
CPTP	1.05273	1.81336	6.4368	0.859804	918	0.0656005	Not Significant
RASA1	0.932598	1.53354	7.64545	0.860782	918	0.0651069	Not Significant
ELAC1	0.979302	2.16578	3.45912	0.86259	918	0.0641956	Not Significant
ERP29	0.985851	2.31163	3.18947	0.863575	918	0.0636999	Not Significant
ODAM	0.967912	1.94126	4.10552	0.865661	918	0.0626521	Not Significant
FAM172A	0.972536	2.01785	3.8469	0.867002	918	0.0619801	Not Significant
USO1	0.975361	2.06519	3.71275	0.868938	918	0.0610113	Not Significant
ACOT13	1.01499	2.3397	3.36013	0.869395	918	0.0607828	Not Significant
CCND2	1.0473	1.82161	6.22713	0.87093	918	0.0600166	Not Significant
ABRAXAS2	0.971272	1.97786	3.98768	0.87163	918	0.059668	Not Significant
DTD1	0.982538	2.20971	3.37904	0.872112	918	0.0594277	Not Significant
FUOM	0.978282	2.11386	3.59153	0.872287	918	0.0593407	Not Significant
PSME2	1.0616	1.66331	9.16079	0.873438	918	0.058768	Not Significant
CFHR5	1.03968	1.90192	5.37337	0.873933	918	0.0585218	Not Significant
AP3S2	1.03486	1.96686	4.87051	0.87449	918	0.0582451	Not Significant
RAD23B	1.03375	1.97927	4.78386	0.87539	918	0.0577984	Not Significant
BLOC1S3	0.955895	1.72009	5.3908	0.876026	918	0.0574832	Not Significant
AGR3	1.02255	2.16514	3.8712	0.876155	918	0.0574192	Not Significant
CINP	0.952859	1.67844	5.77322	0.87665	918	0.0571736	Not Significant
GCG	0.991103	2.42238	3.03509	0.877371	918	0.0568167	Not Significant
CLPS	1.01464	2.32415	3.38957	0.8776	918	0.0567033	Not Significant
SCG3	1.0573	1.68148	8.59466	0.877802	918	0.0566035	Not Significant
CILP	1.02693	2.07896	4.22468	0.877805	918	0.0566021	Not Significant
CCN2	1.0253	2.10682	4.09887	0.878045	918	0.0564832	Not Significant
GAD2	1.03788	1.90492	5.32024	0.878467	918	0.0562745	Not Significant
ARG2	1.04486	1.81167	6.27868	0.878862	918	0.0560794	Not Significant
CDKL5	0.969574	1.91632	4.24338	0.879438	918	0.055795	Not Significant
VASH1	1.0225	2.15212	3.91218	0.879714	918	0.0556584	Not Significant
SSB	1.04565	1.79673	6.46197	0.879926	918	0.0555538	Not Significant
PSME1	1.05603	1.67945	8.59294	0.880611	918	0.055216	Not Significant
IGLON5	1.01274	2.35546	3.31072	0.88205	918	0.0545069	Not Significant
CC2D1A	0.981763	2.1555	3.50779	0.883192	918	0.0539451	Not Significant
CTNNA1	1.04966	1.72489	7.54616	0.884704	918	0.0532019	Not Significant
GIP	0.976116	2.01944	3.87941	0.885313	918	0.0529032	Not Significant
GORASP2	0.971514	1.91729	4.26322	0.887526	918	0.0518189	Not Significant
LAT	0.974358	1.9723	4.04621	0.887801	918	0.0516844	Not Significant
CCDC50	1.02311	2.1049	4.08134	0.888071	918	0.0515522	Not Significant
SHMT1	0.978192	2.04931	3.79467	0.889102	918	0.0510485	Not Significant
GART	0.951101	1.59971	6.85783	0.889192	918	0.0510046	Not Significant
MATN3	1.04346	1.767	6.77053	0.890554	918	0.0503399	Not Significant
ASPN	1.05328	1.65262	9.10072	0.890701	918	0.050268	Not Significant
EIF4EBP1	1.01585	2.25106	3.56731	0.890908	918	0.0501672	Not Significant
DEFB118	1.02674	2.01394	4.50772	0.892557	918	0.049364	Not Significant
GIPC3	0.986205	2.23868	3.34301	0.892742	918	0.0492739	Not Significant
FCRL5	1.01393	2.29038	3.45744	0.893093	918	0.0491035	Not Significant
MGLL	0.978649	2.04131	3.8273	0.893464	918	0.0489229	Not Significant
CRISP2	0.984532	2.18782	3.449	0.893933	918	0.0486951	Not Significant
CDH23	1.0514	1.65237	9.0353	0.894225	918	0.0485531	Not Significant
ERI1	1.04253	1.75624	6.88891	0.89453	918	0.0484049	Not Significant
METAP1D	0.980309	2.07311	3.73656	0.89528	918	0.0480413	Not Significant
AZI2	1.02647	2.00321	4.55653	0.895637	918	0.0478678	Not Significant
ARFIP1	0.979883	2.05688	3.78622	0.896615	918	0.0473941	Not Significant
DLG4	1.01957	2.14066	3.91878	0.896645	918	0.0473795	Not Significant
CHRM1	1.05252	1.61969	9.94632	0.897727	918	0.0468555	Not Significant
ACY3	1.0221	2.07795	4.17196	0.898122	918	0.0466646	Not Significant
APPL2	0.987089	2.24392	3.33855	0.898621	918	0.0464233	Not Significant
SEPTIN9	0.945768	1.47449	10.009	0.902293	918	0.0446524	Not Significant
KLK13	0.977156	1.96177	4.12469	0.903003	918	0.044311	Not Significant
GRK5	0.976591	1.94683	4.18536	0.903387	918	0.0441261	Not Significant
SEMA4D	0.948294	1.49468	9.36962	0.90352	918	0.0440621	Not Significant
STX16	1.0259	1.96899	4.72759	0.903848	918	0.0439045	Not Significant
LYN	0.981466	2.05747	3.80054	0.905161	918	0.043274	Not Significant
PDGFA	1.0178	2.13361	3.92351	0.906664	918	0.0425538	Not Significant
IL13RA2	1.04656	1.62999	9.41019	0.906798	918	0.0424896	Not Significant
S100A16	0.974428	1.8721	4.54586	0.908301	918	0.0417703	Not Significant
[truncated: 131 more rows]

## Sheet: Supplementary Table 4
Supplementary Table 4 Association of baseline plasma proteins with incident kidney outcomes in patients with DKD (demographic adjusted Model 2).
protein	HR	CI_lower	CI_upper	p_value_adjusted	n_obs	significance	neg_log10_p
DEFA1_DEFA1B	2.50792	7.2926	23.7039	1.01266e-14	918	Extreme Significant	13.9945
CD59	4.31281	18.2935	601.512	3.89277e-13	918	Extreme Significant	12.4097
HLA_E	3.90802	14.8329	288.055	5.94291e-13	918	Extreme Significant	12.226
CST3	4.1077	16.2735	423.584	8.32561e-13	918	Extreme Significant	12.0796
EFNA1	3.27179	10.5347	94.2644	1.63099e-12	918	Extreme Significant	11.7875
IGFBP6	2.90221	8.61421	49.9677	2.59888e-12	918	Extreme Significant	11.5852
CCL3	2.07543	5.41686	12.8008	3.49305e-12	918	Extreme Significant	11.4568
EPHB4	3.58341	12.0016	175.433	8.24216e-12	918	Extreme Significant	11.084
EPHA2	2.99511	8.90109	60.5436	8.53455e-12	918	Extreme Significant	11.0688
EDA2R	2.22738	5.87023	16.496	8.66506e-12	918	Extreme Significant	11.0622
HSPG2	3.05688	9.14969	68.1133	1.15093e-11	918	Extreme Significant	10.939
IGFBP4	2.00233	5.13469	11.5961	1.63687e-11	918	Extreme Significant	10.786
EFNA4	2.73966	7.64743	40.0233	3.21351e-11	918	Extreme Significant	10.493
FGF23	1.57324	3.95138	6.05741	5.33966e-11	918	Significant	10.2725
CD300E	2.52609	6.73198	28.4003	1.05632e-10	918	Extreme Significant	9.9762
FAM3C	3.62194	11.463	216.662	1.76987e-10	918	Extreme Significant	9.75206
CLEC5A	4.53963	17.0603	1428.99	2.85798e-10	918	Extreme Significant	9.54394
DLL1	3.65303	11.4961	236.181	2.88196e-10	918	Extreme Significant	9.54031
CD38	3.14632	9.03317	89.8237	3.24717e-10	918	Extreme Significant	9.48849
CD302	2.82808	7.68144	50.5466	4.76404e-10	918	Extreme Significant	9.32202
COL6A3	2.41701	6.17384	24.7612	1.05427e-09	918	Extreme Significant	8.97705
GUCA2A	2.2789	5.74843	19.4816	1.06579e-09	918	Extreme Significant	8.97233
CSTB	3.17925	8.9178	101.439	1.30006e-09	918	Extreme Significant	8.88604
IL15RA	3.3596	9.54555	148.843	2.45034e-09	918	Extreme Significant	8.61077
HSPB6	2.6077	6.66224	36.0785	3.66864e-09	918	Extreme Significant	8.4355
CDNF	2.96867	7.90148	71.062	3.82734e-09	918	Extreme Significant	8.4171
FLT1	3.96981	12.1751	547.467	5.20398e-09	918	Extreme Significant	8.28366
CD79B	2.22162	5.45704	18.331	6.37027e-09	918	Extreme Significant	8.19584
IGF1R	7.00191	37.5404	746426	6.82573e-09	918	Extreme Significant	8.16585
CXADR	2.18249	5.32076	17.2789	9.68453e-09	918	Extreme Significant	8.01392
ACVRL1	2.95386	7.69019	72.04	9.77912e-09	918	Extreme Significant	8.0097
HYOU1	5.61913	22.0379	27151.9	1.46158e-08	918	Extreme Significant	7.83518
DSC2	2.88943	7.34739	65.7756	2.03074e-08	918	Extreme Significant	7.69234
FABP4	1.77983	4.2844	8.82166	2.05854e-08	918	Significant	7.68644
CD300LF	2.12738	5.11808	15.9874	2.25076e-08	918	Extreme Significant	7.64767
EFEMP1	2.76894	6.85143	53.7315	4.09659e-08	918	Extreme Significant	7.38758
FSTL3	2.36474	5.66719	25.1189	5.19819e-08	918	Extreme Significant	7.28415
IGSF8	3.39128	8.85943	194.803	5.79533e-08	918	Extreme Significant	7.23692
CD27	2.17514	5.15204	17.921	7.19193e-08	918	Extreme Significant	7.14315
CLEC14A	2.45646	5.86923	30.2554	7.78723e-08	918	Extreme Significant	7.10862
CCN3	2.28911	5.4233	22.1827	8.47626e-08	918	Extreme Significant	7.0718
DTX3	3.56688	9.33912	297.217	9.92824e-08	918	Extreme Significant	7.00313
IL18BP	2.68076	6.4369	47.4397	1.13612e-07	918	Extreme Significant	6.94457
CD160	1.98709	4.65391	13.037	1.52519e-07	918	Significant	6.81667
ESAM	3.23494	8.04777	151.132	1.59814e-07	918	Extreme Significant	6.79638
ADM	5.01675	15.5163	9691.21	1.67432e-07	918	Extreme Significant	6.77616
HAVCR2	2.52513	5.95376	35.6631	1.73569e-07	918	Extreme Significant	6.76053
ART3	2.55567	6.02472	37.9746	1.864e-07	918	Extreme Significant	6.72955
COLEC12	2.91413	6.91987	80.6468	3.12448e-07	918	Extreme Significant	6.50522
IL10RB	3.27683	7.94061	178.09	3.87415e-07	918	Extreme Significant	6.41182
CA12	2.69097	6.26907	51.6694	3.93341e-07	918	Extreme Significant	6.40523
CD93	2.57189	5.92522	41.1703	5.04054e-07	918	Extreme Significant	6.29752
BAMBI	2.58087	5.92899	42.1984	5.70775e-07	918	Extreme Significant	6.24353
COL18A1	4.70055	12.8806	5683.8	6.42017e-07	918	Extreme Significant	6.19245
IGFBP2	1.62731	3.82919	7.1874	6.9299e-07	918	Significant	6.15927
CDSN	2.11447	4.81395	17.2019	7.59667e-07	918	Extreme Significant	6.11938
BSG	4.17382	10.6079	1598.32	8.76802e-07	918	Extreme Significant	6.0571
GDF15	1.74622	4.04071	8.87852	1.02041e-06	918	Significant	5.99123
EPHB6	2.33116	5.2603	26.3983	1.02333e-06	918	Extreme Significant	5.98999
CSF1	3.3915	7.90965	260.296	1.30449e-06	918	Extreme Significant	5.88456
CST6	1.99004	4.5002	13.9148	1.45081e-06	918	Significant	5.83839
BTN2A1	2.72736	6.12156	60.6759	1.52437e-06	918	Extreme Significant	5.81691
CXCL16	4.17317	10.2592	1772.67	1.6014e-06	918	Extreme Significant	5.7955
CD300C	2.3904	5.32767	30.4355	1.70295e-06	918	Extreme Significant	5.7688
FOLR1	2.51366	5.55804	39.7939	2.27872e-06	918	Extreme Significant	5.64231
CDH3	2.09533	4.67305	17.2456	2.28631e-06	918	Extreme Significant	5.64086
IL19	1.44126	3.43989	5.37286	3.33118e-06	918	Significant	5.4774
GPR37	1.6575	3.81695	7.77625	3.34189e-06	918	Significant	5.47601
CLEC4G	3.45515	7.71587	344.669	3.72753e-06	918	Extreme Significant	5.42858
CD99	3.67975	8.31802	596.926	3.75465e-06	918	Extreme Significant	5.42543
HAVCR1	1.47353	3.48405	5.69475	4.69097e-06	918	Significant	5.32874
CLMP	3.30516	7.23745	249.452	4.88621e-06	918	Extreme Significant	5.31103
CLEC1A	2.15706	4.71492	20.0947	4.98186e-06	918	Extreme Significant	5.30261
CKAP4	2.40882	5.21403	33.5734	5.02051e-06	918	Extreme Significant	5.29925
CCL15	2.05883	4.50954	16.6804	5.94273e-06	918	Extreme Significant	5.22601
AGRN	2.1034	4.58847	18.246	6.22233e-06	918	Extreme Significant	5.20605
CLEC7A	1.91959	4.24475	12.7923	6.54804e-06	918	Significant	5.18389
DPT	4.30107	9.6344	3519.9	8.20545e-06	918	Extreme Significant	5.0859
IFNGR1	3.49101	7.49149	424.928	8.44199e-06	918	Extreme Significant	5.07356
GGT5	3.22427	6.7508	231.33	1.18281e-05	918	Extreme Significant	4.92709
FAM3B	2.84826	5.93867	94.9969	1.23237e-05	918	Extreme Significant	4.90926
DRAXIN	2.17254	4.6328	21.7269	1.28384e-05	918	Extreme Significant	4.89149
GFRA1	2.32063	4.90073	29.6158	1.30457e-05	918	Extreme Significant	4.88453
CLEC6A	2.10382	4.50728	18.9073	1.31301e-05	918	Extreme Significant	4.88173
FCER2	1.48006	3.45796	5.84522	1.3257e-05	918	Significant	4.87756
F3	2.95255	6.12829	122.558	1.35688e-05	918	Extreme Significant	4.86746
CALB1	1.87306	4.10141	12.0112	1.38794e-05	918	Significant	4.85763
DLK1	1.73324	3.86456	9.22799	1.44105e-05	918	Significant	4.84132
CD74	2.44829	5.12226	39.2242	1.44197e-05	918	Extreme Significant	4.84104
IL12RB1	2.21441	4.68944	23.8844	1.48395e-05	918	Extreme Significant	4.82858
CGREF1	1.89754	4.13575	12.6326	1.51033e-05	918	Significant	4.82093
CD55	2.73748	5.66615	75.2193	1.52218e-05	918	Extreme Significant	4.81753
CLEC4D	1.68124	3.77095	8.41094	1.64756e-05	918	Significant	4.78316
CCN4	2.24395	4.72207	25.6331	1.72015e-05	918	Extreme Significant	4.76443
AMBP	3.9636	8.25975	1703.87	1.82145e-05	918	Extreme Significant	4.73958
B4GALT1	3.01478	6.14123	149.543	2.02216e-05	918	Extreme Significant	4.69418
ACTA2	1.86622	4.05286	12.0458	2.15531e-05	918	Significant	4.66649
CYTL1	3.08289	6.22871	180.531	2.36536e-05	918	Extreme Significant	4.6261
CX3CL1	2.0036	4.25481	15.9954	2.73506e-05	918	Extreme Significant	4.56303
CCL14	2.06516	4.33127	18.347	3.37139e-05	918	Extreme Significant	4.47219
FABP9	1.73405	3.78914	9.55636	4.28129e-05	918	Significant	4.36843
GM2A	1.85384	3.9645	12.1231	4.65347e-05	918	Significant	4.33222
IGFBP1	1.28395	3.12114	4.25615	4.79189e-05	918	Significant	4.31949
ADAM22	2.2142	4.52173	25.7691	4.85835e-05	918	Extreme Significant	4.31351
EFHD1	1.89783	4.02668	13.273	4.90495e-05	918	Significant	4.30937
CD4	2.64532	5.21045	69.3601	5.28141e-05	918	Extreme Significant	4.27725
CHGB	1.82691	3.90778	11.5742	5.53804e-05	918	Significant	4.25664
EBI3_IL27	2.54561	5.02159	55.4559	5.87602e-05	918	Extreme Significant	4.23092
BTN3A2	2.17259	4.42656	23.8776	5.93559e-05	918	Extreme Significant	4.22654
CHRDL1	2.20116	4.46773	25.4518	6.06344e-05	918	Extreme Significant	4.21728
EFCAB14	2.33575	4.65808	34.671	6.80745e-05	918	Extreme Significant	4.16702
FABP1	1.35585	3.21171	4.83322	7.07911e-05	918	Significant	4.15002
FAS	1.72473	3.73504	9.55815	7.2053e-05	918	Significant	4.14235
IGFBP7	1.68857	3.67262	8.95084	8.25863e-05	918	Significant	4.08309
IFI30	2.74195	5.18402	96.4263	0.000107941	918	Extreme Significant	3.96681
IL16	1.85151	3.87671	12.5533	0.000110145	918	Significant	3.95803
CD274	2.48414	4.78705	51.4593	0.000111193	918	Extreme Significant	3.95392
DKK3	2.56595	4.90516	62.8154	0.000113142	918	Extreme Significant	3.94638
CEACAM8	2.04585	4.14287	19.0041	0.000116955	918	Extreme Significant	3.93198
CD83	2.03324	4.12431	18.4986	0.000117613	918	Extreme Significant	3.92954
HRC	2.33444	4.54425	36.5911	0.000124817	918	Extreme Significant	3.90373
CD46	2.78445	5.20539	109.921	0.000125923	918	Extreme Significant	3.89989
GPR158	2.64252	4.97297	77.7408	0.000136147	918	Extreme Significant	3.86599
B2M	2.39539	4.60065	42.9313	0.000145729	918	Extreme Significant	3.83645
FABP3	1.64279	3.56141	8.37085	0.000155648	918	Significant	3.80786
ADGRB3	2.41778	4.60954	45.8496	0.000162318	918	Extreme Significant	3.78963
CA14	2.04254	4.08821	19.3528	0.000167614	918	Extreme Significant	3.77569
IL12B	1.64492	3.55464	8.44404	0.000176114	918	Significant	3.75421
ASGR1	2.2854	4.4054	33.8641	0.000180482	918	Extreme Significant	3.74357
AGER	1.84079	3.80518	12.6242	0.000188059	918	Significant	3.7257
CCS	0.460527	1.35691	2.00349	0.000220575	918	Extreme Significant	3.65644
EPHA1	2.22316	4.28227	29.9068	0.000223672	918	Extreme Significant	3.65039
PI3	1.73659	3.64861	10.2772	0.000232796	918	Significant	3.63302
FABP2	1.38692	3.20478	5.21547	0.000242402	918	Significant	3.61546
IL12A_IL12B	1.36381	3.17518	5.00216	0.000245961	918	Significant	3.60913
CD200	2.83049	5.06731	139.338	0.000246576	918	Extreme Significant	3.60805
CXCL9	1.51607	3.35876	6.66646	0.000275062	918	Significant	3.56057
CD5	1.95127	3.8983	16.4198	0.00027972	918	Significant	3.55328
FCRLB	1.57007	3.42358	7.41151	0.000282942	918	Significant	3.5483
SCARF1	2.94295	5.16372	195.537	0.000289587	918	Extreme Significant	3.53822
PLIN3	3.08067	5.30944	294.326	0.000318661	918	Extreme Significant	3.49667
DCN	2.54291	4.61387	68.6473	0.000322802	918	Extreme Significant	3.49106
CLEC10A	2.50736	4.55549	63.1864	0.000340596	918	Extreme Significant	3.46776
SEMA3F	3.71935	6.01831	2225.11	0.000410487	918	Extreme Significant	3.3867
GFRA2	3.61951	5.85418	1658.28	0.000437364	918	Extreme Significant	3.35916
CCDC80	1.91562	3.78159	15.7808	0.000477753	918	Significant	3.3208
GABARAP	1.8908	3.7507	14.9461	0.000485904	918	Significant	3.31345
DPY30	1.60808	3.42399	8.17437	0.000497161	918	Significant	3.3035
ARG1	0.542729	1.46854	2.15229	0.000521848	918	Significant	3.28246
GDNF	1.97877	3.83736	18.387	0.000533811	918	Significant	3.27261
CFD	3.00548	5.00391	273.071	0.000548115	918	Extreme Significant	3.26113
LCN2	2.24379	4.12985	34.8097	0.000554776	918	Extreme Significant	3.25588
ADGRE5	2.11386	3.98171	25.38	0.000559868	918	Extreme Significant	3.25191
CDH6	1.90698	3.74406	15.7152	0.000581121	918	Significant	3.23573
DSG3	1.97849	3.82094	18.5435	0.000591832	918	Significant	3.2278
CRIM1	3.17105	5.15303	460.812	0.000605521	918	Extreme Significant	3.21787
LBP	1.91356	3.74168	16.0386	0.000621376	918	Significant	3.20665
EPO	1.31956	3.07901	4.70351	0.000674461	918	Significant	3.17104
CCN5	1.93924	3.7565	17.1412	0.000679146	918	Significant	3.16804
CTSB	1.6124	3.39942	8.3707	0.000690262	918	Significant	3.16099
ANGPT1	0.692068	1.74906	2.35537	0.000723403	918	Significant	3.14062
ASGR2	2.74044	4.60458	136.724	0.000727918	918	Extreme Significant	3.13792
GPC1	2.4169	4.24758	56.7534	0.000755204	918	Extreme Significant	3.12194
HS6ST2	2.01034	3.80991	20.5203	0.000781433	918	Extreme Significant	3.10711
ADAMTS15	1.78783	3.55396	12.4366	0.000916433	918	Significant	3.0379
GPKOW	2.22445	3.99957	35.5032	0.000922173	918	Extreme Significant	3.03519
ANGPT2	1.73233	3.48094	11.089	0.00104356	918	Significant	2.98148
CANT1	3.39316	5.12233	1150.44	0.00105313	918	Extreme Significant	2.97752
ATRAID	2.0596	3.80276	23.945	0.00107485	918	Extreme Significant	2.96865
CA9	1.65653	3.39773	9.42654	0.00110911	918	Significant	2.95503
CD99L2	2.53804	4.25812	85.2953	0.00112952	918	Extreme Significant	2.94711
EGF	0.753197	1.88701	2.44344	0.00113781	918	Significant	2.94393
EPS8L2	1.89766	3.62316	16.4007	0.00121324	918	Significant	2.91605
C1QA	3.42015	5.06933	1347.96	0.00122125	918	Extreme Significant	2.91319
FCRL2	1.58405	3.31159	8.12949	0.00127283	918	Significant	2.89523
CTSZ	1.95885	3.67246	19.0993	0.00128462	918	Significant	2.89123
CEACAM21	1.38622	3.11357	5.42981	0.00131754	918	Significant	2.88024
PGF	2.64248	4.30149	119.829	0.00134444	918	Extreme Significant	2.87146
DCXR	0.614117	1.57708	2.28836	0.00137419	918	Significant	2.86195
CTSL	2.34642	3.97024	54.2191	0.00166546	918	Extreme Significant	2.77847
CD300LG	1.59104	3.28548	8.39901	0.0017514	918	Significant	2.75661
EDNRB	1.81233	3.48358	13.8978	0.00178252	918	Significant	2.74897
THY1	2.25495	3.85924	43.1721	0.00187971	918	Extreme Significant	2.72591
CXCL5	0.781803	1.95262	2.49276	0.00192656	918	Significant	2.71522
RETN	2.03705	3.66672	24.3782	0.00192769	918	Extreme Significant	2.71496
AGRP	1.62303	3.30371	9.06394	0.00192983	918	Significant	2.71448
GFAP	1.64514	3.32206	9.52858	0.00195248	918	Significant	2.70941
NPDC1	1.88588	3.52844	16.7891	0.00201257	918	Significant	2.69625
HNMT	1.53394	3.21652	7.49324	0.00207256	918	Significant	2.68349
IDI2	1.61362	3.2845	8.93062	0.00211997	918	Significant	2.67367
CD48	2.27343	3.84127	46.5458	0.00213919	918	Extreme Significant	2.66975
CD200R1	2.19364	3.77388	37.4597	0.00215327	918	Extreme Significant	2.6669
PGLYRP1	2.07078	3.66988	27.0631	0.00217459	918	Extreme Significant	2.66262
ANGPTL4	1.81004	3.4453	14.1332	0.00224962	918	Significant	2.64789
SCARB2	1.86722	3.49154	16.2555	0.0022741	918	Significant	2.64319
SDC1	1.85262	3.47811	15.6972	0.00229044	918	Significant	2.64008
FGF5	2.09641	3.66487	29.4842	0.00244417	918	Extreme Significant	2.61187
ICOSLG	3.0808	4.40983	599.737	0.0025387	918	Extreme Significant	2.59539
CTSV	0.630502	1.59529	2.34234	0.00258997	918	Significant	2.5867
GIPC2	2.13776	3.6629	33.789	0.00282894	918	Extreme Significant	2.54838
CNTN3	0.459517	1.31742	2.15104	0.0028566	918	Extreme Significant	2.54415
EPHX2	0.563797	1.47154	2.27692	0.00296829	918	Significant	2.52749
LGALS1	2.50425	3.92224	98.3724	0.00296934	918	Extreme Significant	2.52734
HTRA2	0.637157	1.60452	2.35987	0.00306034	918	Significant	2.51423
COL15A1	2.04435	3.57115	26.6654	0.00309528	918	Extreme Significant	2.5093
FOLR2	2.09755	3.60164	30.9866	0.00321876	918	Extreme Significant	2.49231
JAM2	2.09748	3.58605	31.3432	0.00343388	918	Extreme Significant	2.46421
CTSF	0.580489	1.49575	2.30925	0.00357215	918	Significant	2.44707
CCL5	0.758999	1.87818	2.49421	0.00362734	918	Significant	2.44041
C7	2.13187	3.59028	35.0081	0.00372514	918	Extreme Significant	2.42886
FURIN	0.522271	1.40026	2.24841	0.0037405	918	Significant	2.42707
LILRB4	1.91938	3.4352	19.7912	0.00381247	918	Significant	2.41879
EIF4B	0.642048	1.60853	2.38038	0.00387348	918	Significant	2.4119
CD28	1.80037	3.34144	14.6843	0.00399464	918	Significant	2.39852
AXL	2.2658	3.66136	52.2332	0.00401576	918	Extreme Significant	2.39623
APLP1	1.61239	3.20191	9.33712	0.0040856	918	Significant	2.38874
TAFA5	1.72779	3.28077	12.338	0.0042113	918	Significant	2.37558
CLIC5	1.80041	3.3242	14.8568	0.00439992	918	Significant	2.35656
IGFBPL1	1.5881	3.1728	8.88463	0.00445614	918	Significant	2.35104
TNFSF13	2.51821	3.79005	116.682	0.00446214	918	Extreme Significant	2.35046
CD244	2.20319	3.58503	44.7825	0.00454371	918	Extreme Significant	2.34259
FCGR3B	1.69109	3.24226	11.373	0.00456153	918	Significant	2.34089
LTBR	2.07013	3.49052	30.8218	0.00469648	918	Extreme Significant	2.32823
ACAN	2.27584	3.61829	56.1228	0.00474785	918	Extreme Significant	2.3235
VSIG4	1.77486	3.29025	14.0836	0.0048244	918	Significant	2.31656
RSPO3	2.15904	3.53306	40.1744	0.00495404	918	Extreme Significant	2.30504
IGLC2	2.30658	3.62362	62.3248	0.00496464	918	Extreme Significant	2.30411
TNFRSF19	1.7506	3.26264	13.3505	0.00514815	918	Significant	2.28835
EDN1	2.01757	3.42834	27.217	0.00528146	918	Extreme Significant	2.27725
HBEGF	0.728	1.79008	2.48486	0.005347	918	Significant	2.27189
CD14	1.79596	3.28344	15.0746	0.00540195	918	Significant	2.26745
TNFRSF4	1.94565	3.37394	22.4863	0.00550582	918	Significant	2.25918
TNFRSF21	2.37397	3.60356	81.1508	0.0059608	918	Extreme Significant	2.2247
XG	1.71703	3.21485	12.486	0.00598567	918	Significant	2.22289
BATF	1.45971	3.04777	6.76659	0.00602221	918	Significant	2.22024
VASN	2.82612	3.84011	378.438	0.0060748	918	Extreme Significant	2.21647
CAPG	1.56519	3.11527	8.63583	0.00610373	918	Significant	2.2144
NUCB2	2.26242	3.53074	57.8293	0.00615436	918	Extreme Significant	2.21082
TNFRSF1A	1.8746	3.30566	18.899	0.00616841	918	Significant	2.20983
CPXM1	0.661757	1.6362	2.43367	0.0062004	918	Significant	2.20758
FLRT2	1.92872	3.33632	21.9208	0.00621256	918	Significant	2.20673
PTGDS	1.8294	3.27398	16.8076	0.00630595	918	Significant	2.20025
HSPA2	1.97416	3.35093	25.1024	0.0065348	918	Significant	2.18477
ADAM8	2.13344	3.44058	39.7888	0.00654225	918	Extreme Significant	2.18427
AHNAK	2.46372	3.6111	112.992	0.00669154	918	Extreme Significant	2.17447
ADA2	1.52235	3.07512	7.87016	0.00672869	918	Significant	2.17207
AGT	3.32742	4.02814	2825.35	0.00679488	918	Extreme Significant	2.16782
DNM3	1.5701	3.10302	8.82013	0.00682022	918	Significant	2.1662
FST	1.60269	3.12108	9.55229	0.00690967	918	Significant	2.16054
BRK1	1.679	3.1614	11.5788	0.00714371	918	Significant	2.14608
CD7	1.81213	3.23757	16.3653	0.00717511	918	Significant	2.14417
CALB2	1.86945	3.26838	19.1251	0.0072271	918	Significant	2.14104
GPA33	1.2144	2.86778	4.05453	0.00737759	918	Significant	2.13209
IL15	1.79478	3.21627	15.7586	0.00759284	918	Significant	2.1196
TGFB1	2.26586	3.46155	62.472	0.00768865	918	Extreme Significant	2.11415
LAIR1	1.74326	3.17651	13.8646	0.00803918	918	Significant	2.09479
FCAR	1.51591	3.04655	7.8679	0.00812316	918	Significant	2.09028
GLB1	0.564066	1.44589	2.37003	0.00829609	918	Significant	2.08113
SPON2	1.94049	3.27116	23.9806	0.00840952	918	Significant	2.07523
ERMAP	1.84676	3.21287	18.5791	0.0087868	918	Significant	2.05617
ALCAM	2.62114	3.5742	220.054	0.00886789	918	Extreme Significant	2.05218
FABP6	1.39665	2.96533	6.01662	0.00899713	918	Significant	2.0459
SEMA4C	3.53675	3.93359	9258.81	0.00906334	918	Extreme Significant	2.04271
ADAM23	2.02229	3.29064	30.9865	0.00912371	918	Extreme Significant	2.03983
CLEC1B	0.743523	1.81238	2.5337	0.00933429	918	Significant	2.02992
CLC	1.40482	2.96444	6.14773	0.00947184	918	Significant	2.02357
EGFL7	1.79284	3.16868	16.2322	0.00949547	918	Significant	2.02248
ACSL1	1.98	3.25827	27.633	0.00954756	918	Significant	2.02011
HS3ST3B1	1.74142	3.13985	14.16	0.00964099	918	Significant	2.01588
CDH5	1.97614	3.23618	27.8058	0.0103056	918	Significant	1.98693
ADGRE2	2.01283	3.24975	31.1122	0.0104177	918	Extreme Significant	1.98223
ANXA5	1.86793	3.1822	20.3727	0.0104877	918	Significant	1.97932
ICAM5	1.52211	3.01263	8.173	0.0106123	918	Significant	1.97419
ENPP6	0.486476	1.32272	2.33067	0.0107263	918	Extreme Significant	1.96955
GAS6	2.03744	3.25008	33.848	0.0108129	918	Extreme Significant	1.96606
ULBP2	1.74012	3.11146	14.406	0.0110453	918	Significant	1.95682
DMD	1.43609	2.96329	6.67596	0.0110481	918	Significant	1.95671
CD40LG	0.725863	1.76059	2.5382	0.0118014	918	Significant	1.92807
NRP1	2.7496	3.49256	422.063	0.0118566	918	Extreme Significant	1.92604
NECTIN2	1.87056	3.15119	21.0835	0.0119685	918	Significant	1.92196
ABCA2	1.73893	3.09203	14.5672	0.0120856	918	Significant	1.91773
RELT	1.88128	3.14277	21.9933	0.0125997	918	Significant	1.89964
GPNMB	1.93512	3.16451	25.8056	0.0126077	918	Significant	1.89936
CDH1	1.51062	2.98053	8.08114	0.0126938	918	Significant	1.89641
CCL20	1.20976	2.83265	4.07794	0.0128634	918	Significant	1.89064
NCR1	1.91192	3.14557	24.2824	0.0130723	918	Significant	1.88365
TGFBR2	1.6642	3.03659	12.1028	0.0135465	918	Significant	1.86817
ENAH	1.48668	2.9591	7.66977	0.0136333	918	Significant	1.8654
CD33	1.39447	2.91638	6.15192	0.0137546	918	Significant	1.86155
TNFRSF11A	1.6236	3.01627	10.8884	0.013784	918	Significant	1.86062
COCH	1.73001	3.05683	14.5636	0.013988	918	Significant	1.85424
TNFRSF14	1.9002	3.12061	23.8749	0.0141169	918	Significant	1.85026
GPHA2	1.63242	3.00971	11.2288	0.0145433	918	Significant	1.83734
BCL2L11	1.82906	3.08495	19.486	0.0146143	918	Significant	1.83522
GUK1	1.67959	3.0244	12.7944	0.0148361	918	Significant	1.82868
CHCHD10	1.49866	2.95131	7.9668	0.0148566	918	Significant	1.82808
IL17C	1.22478	2.82923	4.23082	0.0150965	918	Significant	1.82112
CCL17	0.77828	1.88853	2.59267	0.0151083	918	Significant	1.82078
APP	0.689257	1.6658	2.53695	0.0152505	918	Significant	1.81671
CEP152	1.67018	3.01351	12.5382	0.0153666	918	Significant	1.81342
EPHA10	1.32005	2.8701	5.22117	0.015458	918	Significant	1.81085
STX8	1.90536	3.09011	24.9742	0.0159033	918	Significant	1.79851
TNFRSF10C	1.75514	3.03147	16.081	0.016311	918	Significant	1.78752
AMN	1.5881	2.97004	10.1436	0.0163766	918	Significant	1.78578
TNFRSF1B	1.86521	3.0616	22.4035	0.0168022	918	Significant	1.77463
ACY1	0.770813	1.86368	2.59705	0.0169211	918	Significant	1.77157
SIGLEC15	1.45459	2.90707	7.26244	0.017731	918	Significant	1.75127
FCRL6	1.36099	2.87139	5.78962	0.0177772	918	Significant	1.75014
ADAM12	1.72672	3.00112	15.0747	0.0178171	918	Significant	1.74916
FGF16	0.496316	1.32051	2.42545	0.0178241	918	Extreme Significant	1.74899
RSPO1	1.93671	3.06598	28.4418	0.0179347	918	Significant	1.74631
SMOC1	2.61928	3.25145	336.48	0.0180527	918	Extreme Significant	1.74346
CD63	0.637906	1.55074	2.52819	0.0185712	918	Significant	1.73116
SNX9	1.60264	2.94937	10.7477	0.0187272	918	Significant	1.72753
TFF3	1.53481	2.92519	8.97687	0.0188762	918	Significant	1.72408
TNFSF13B	2.36698	3.15957	130.319	0.0192492	918	Extreme Significant	1.71559
BRDT	0.431732	1.23796	2.39447	0.0194181	918	Extreme Significant	1.71179
TIE1	2.05376	3.07335	42.8076	0.0195016	918	Extreme Significant	1.70993
SCARA5	1.78782	2.99759	18.3851	0.0195439	918	Significant	1.70899
FABP5	1.38563	2.86725	6.18877	0.0197256	918	Significant	1.70497
MANSC1	2.08477	3.07766	47.7617	0.0197327	918	Extreme Significant	1.70481
SFRP1	1.74336	2.97909	16.1871	0.0199669	918	Significant	1.69969
GSTA3	0.783995	1.89387	2.61813	0.0200391	918	Significant	1.69812
ADAMTS16	1.58825	2.93106	10.4412	0.020064	918	Significant	1.69758
IL18	1.56029	2.92216	9.68249	0.0200781	918	Significant	1.69728
CD207	1.56558	2.92334	9.82436	0.0201289	918	Significant	1.69618
ARHGAP25	0.640665	1.5525	2.54244	0.0203009	918	Significant	1.69248
OGN	1.44476	2.87815	7.20297	0.0209627	918	Significant	1.67855
APOA2	1.5539	2.91062	9.58388	0.0211141	918	Significant	1.67543
ADAM9	1.8592	2.995	23.3627	0.0212408	918	Significant	1.67283
CHCHD6	2.15745	3.06873	63.509	0.0212937	918	Extreme Significant	1.67175
PTPRS	2.6677	3.17865	470.523	0.0214023	918	Extreme Significant	1.66954
ANGPTL3	1.61229	2.92338	11.2821	0.0215764	918	Significant	1.66602
DNMBP	1.4092	2.86216	6.60905	0.0216363	918	Significant	1.66482
HNRNPK	0.757977	1.81871	2.61311	0.0218416	918	Significant	1.66072
CRELD2	1.49539	2.88606	8.24694	0.0219544	918	Significant	1.65848
ACHE	0.458243	1.26431	2.44824	0.0224103	918	Extreme Significant	1.64955
ALDH1A1	0.718737	1.71799	2.59761	0.0225527	918	Significant	1.6468
CXCL3	0.804591	1.94906	2.63809	0.0226931	918	Not Significant	1.64411
CELSR2	2.00711	3.01029	38.6868	0.0227506	918	Extreme Significant	1.64301
F2R	1.507	2.88271	8.5426	0.0227987	918	Significant	1.64209
CRIP2	1.7261	2.94148	15.8234	0.0228004	918	Significant	1.64206
TREML2	1.88041	2.97174	25.7005	0.0234235	918	Significant	1.63035
LAMA4	1.95354	2.98771	32.6806	0.0234834	918	Significant	1.62924
HSBP1	1.32741	2.82438	5.45773	0.0238359	918	Significant	1.62277
GPR101	0.55292	1.39192	2.52062	0.0238673	918	Significant	1.6222
LYPD8	1.50542	2.87384	8.55766	0.0238813	918	Significant	1.62194
CD163	1.5151	2.87501	8.79055	0.0240623	918	Significant	1.61866
BCAM	2.03983	2.99528	44.3827	0.0242835	918	Extreme Significant	1.61469
RGMB	1.86238	2.95677	24.5177	0.0242944	918	Significant	1.61449
TIMP1	1.68485	2.91286	14.2271	0.0245738	918	Significant	1.60953
CCT5	0.586512	1.44498	2.54603	0.0247795	918	Significant	1.60591
NDRG1	1.44738	2.85083	7.38694	0.024962	918	Significant	1.60272
CD164	2.43477	3.05811	201.017	0.0250697	918	Extreme Significant	1.60085
IL17RB	1.35237	2.82376	5.8231	0.0252974	918	Significant	1.59692
FBLN2	1.57192	2.8761	10.3702	0.0256986	918	Significant	1.59009
ADAMTS4	2.02449	2.97111	43.1138	0.0257975	918	Extreme Significant	1.58842
ERBB2	0.486069	1.29387	2.5019	0.0259256	918	Extreme Significant	1.58627
FGFR2	1.88552	2.93945	27.0385	0.0261426	918	Significant	1.58265
ADCYAP1R1	0.375414	1.1708	2.44426	0.0268424	918	Extreme Significant	1.57118
CRTAM	1.45976	2.84138	7.69474	0.0268588	918	Significant	1.57091
LRP11	1.57311	2.86618	10.4872	0.0269655	918	Significant	1.56919
CNTNAP2	1.52072	2.85451	9.06809	0.0269743	918	Significant	1.56905
IL22RA1	1.5553	2.85913	10.0006	0.0273744	918	Significant	1.56266
DTNB	1.54486	2.85561	9.72306	0.0275443	918	Significant	1.55997
IL6R	2.24334	2.98403	99.8033	0.0275856	918	Extreme Significant	1.55932
CD300A	1.74701	2.89446	17.6669	0.0277964	918	Significant	1.55601
TPT1	0.507501	1.3196	2.53122	0.0278155	918	Significant	1.55571
NOS1	1.48758	2.84094	8.32579	0.0278696	918	Significant	1.55487
PIK3IP1	1.62784	2.86907	12.3558	0.028017	918	Significant	1.55258
CABP2	1.44439	2.83031	7.42809	0.0280571	918	Significant	1.55196
TMSB10	1.43044	2.82174	7.1884	0.0289872	918	Significant	1.53779
CES3	0.697387	1.65625	2.62195	0.0290727	918	Significant	1.53651
CDKN2D	0.800051	1.92443	2.65854	0.0292912	918	Not Significant	1.53326
CDC37	0.765575	1.82449	2.65045	0.0301838	918	Significant	1.52023
CD276	1.46877	2.82049	8.00837	0.0304643	918	Significant	1.51621
FCGR2B	0.706509	1.67471	2.63276	0.0306064	918	Significant	1.51419
GRP	1.48817	2.82012	8.46618	0.0310963	918	Significant	1.50729
CPXM2	1.91295	2.88783	31.5194	0.0311506	918	Significant	1.50653
ENDOU	1.34603	2.79224	5.83821	0.0314153	918	Significant	1.50286
EPCAM	1.2652	2.77461	4.79967	0.0319434	918	Significant	1.49562
NPPC	1.4199	2.80034	7.08438	0.0324566	918	Significant	1.4887
GALNT3	1.48481	2.81108	8.44056	0.0324682	918	Significant	1.48854
CCL25	1.49532	2.81249	8.69124	0.0325174	918	Significant	1.48788
RTBDN	2.14173	2.89784	74.5319	0.0328698	918	Extreme Significant	1.4832
DCTN2	0.796731	1.9087	2.66976	0.0331432	918	Significant	1.4796
TNFRSF10B	1.56176	2.81724	10.5369	0.0333667	918	Significant	1.47669
LEP	1.33796	2.78193	5.75256	0.033408	918	Significant	1.47615
HLA_A	1.98932	2.87204	42.5632	0.0335457	918	Significant	1.47436
LY6D	1.47159	2.8021	8.18044	0.0336304	918	Significant	1.47327
CNDP1	0.69269	1.63805	2.64391	0.033788	918	Significant	1.47124
UMOD	0.66278	1.57257	2.6388	0.034442	918	Significant	1.46291
GDF2	0.671765	1.59084	2.64326	0.0348117	918	Significant	1.45827
LYPD1	1.78105	2.83375	21.0193	0.034955	918	Significant	1.45649
DBI	1.30822	2.76929	5.36669	0.0353593	918	Significant	1.4515
GCNT1	1.62233	2.80928	12.782	0.0356751	918	Significant	1.44763
FUT3_FUT5	1.44639	2.78594	7.70479	0.0359031	918	Significant	1.44487
CCL21	1.54416	2.79745	10.1541	0.0360337	918	Significant	1.44329
DNPH1	0.677743	1.60108	2.65357	0.0365221	918	Significant	1.43744
FGFR4	1.4897	2.7878	8.71059	0.0365472	918	Significant	1.43715
CCL18	1.25396	2.75641	4.7153	0.0368382	918	Significant	1.4337
PRELP	2.04276	2.84053	54.4372	0.0370086	918	Extreme Significant	1.4317
CA3	1.37223	2.771	6.34414	0.0370382	918	Significant	1.43135
CNGB3	1.38144	2.77151	6.50172	0.0371765	918	Significant	1.42973
ATP6AP2	1.58419	2.7945	11.4976	0.0372056	918	Significant	1.42939
FZD8	1.66689	2.80196	14.8316	0.0373747	918	Significant	1.42742
ATG4A	0.70011	1.64934	2.66332	0.0374888	918	Significant	1.4261
IL17D	1.57136	2.78966	11.0983	0.0377465	918	Significant	1.42312
FCN2	0.68282	1.61004	2.6617	0.037928	918	Significant	1.42104
CCL16	1.36991	2.76475	6.33047	0.0384027	918	Significant	1.41564
PSMA1	0.527591	1.33316	2.6327	0.0389269	918	Significant	1.40975
IL1R2	0.458355	1.24412	2.61647	0.0391232	918	Extreme Significant	1.40757
GBA	1.51012	2.77434	9.34491	0.0393019	918	Significant	1.40559
LPCAT2	1.62809	2.78295	13.3269	0.0395815	918	Significant	1.40251
CALCA	1.24694	2.74628	4.66032	0.0398908	918	Significant	1.39913
CPVL	1.63324	2.78003	13.5837	0.04008	918	Significant	1.39707
FGA	2.03619	2.80779	55.4769	0.0401723	918	Extreme Significant	1.39607
CD72	1.38551	2.74967	6.67152	0.0422485	918	Significant	1.37419
CDH2	1.51931	2.75387	9.7636	0.0431302	918	Significant	1.36522
POLR2F	1.89393	2.77143	33.7445	0.0433163	918	Significant	1.36335
SCARF2	1.70233	2.76138	17.3404	0.0434657	918	Significant	1.36185
CEBPA	2.06407	2.7755	64.9393	0.0436583	918	Extreme Significant	1.35993
AREG	1.39394	2.74194	6.86459	0.0441937	918	Significant	1.35464
CD70	1.43214	2.74139	7.64321	0.0447433	918	Significant	1.34927
ART5	1.29224	2.73302	5.26402	0.0452759	918	Significant	1.34413
DCLRE1C	1.78128	2.74698	23.1037	0.0459246	918	Significant	1.33795
NID1	2.06505	2.75233	67.4922	0.0461541	918	Extreme Significant	1.33579
SNCG	1.34562	2.72943	6.06969	0.0468879	918	Significant	1.32894
LTBP3	1.57351	2.73395	11.7256	0.0471385	918	Significant	1.32662
RARRES2	1.58662	2.73193	12.2413	0.0475458	918	Significant	1.32289
HIP1R	1.37344	2.7274	6.55373	0.0476094	918	Significant	1.32231
KIRREL2	1.81053	2.73372	26.0382	0.0478392	918	Significant	1.32022
BST1	0.722108	1.68707	2.71022	0.0479237	918	Significant	1.31945
CAT	0.63335	1.4956	2.7089	0.0482743	918	Significant	1.31628
TNFRSF10A	1.71002	2.72919	18.4027	0.0483045	918	Significant	1.31601
IL6	1.32721	2.72331	5.80224	0.0485161	918	Significant	1.31411
QPCT	2.15921	2.73016	103.746	0.0487118	918	Extreme Significant	1.31237
THBD	1.70332	2.72236	18.1191	0.0493566	918	Significant	1.30665
NTF4	2.17567	2.71955	113.448	0.0498627	918	Extreme Significant	1.30222
GCHFR	1.39081	2.71382	6.94155	0.0511467	918	Not Significant	1.29118
HAGH	0.796499	1.88433	2.72188	0.0513365	918	Not Significant	1.28957
PRSS27	1.75122	2.70732	21.7416	0.0516659	918	Not Significant	1.2868
KIR2DL3	0.72456	1.68823	2.72507	0.0517837	918	Not Significant	1.28581
DARS1	0.780514	1.83617	2.72508	0.0523287	918	Not Significant	1.28126
GP1BA	1.61619	2.70327	13.8269	0.0526779	918	Not Significant	1.27837
CA4	1.70414	2.70118	18.5882	0.0527511	918	Not Significant	1.27777
MFAP5	1.56079	2.69636	11.6574	0.0542521	918	Not Significant	1.26558
ENTPD5	0.48386	1.25963	2.75742	0.0545583	918	Not Significant	1.26314
FHIT	0.779311	1.82842	2.73579	0.0560164	918	Not Significant	1.25168
PRKAR1A	1.33842	2.69775	6.08032	0.0561209	918	Not Significant	1.25088
PTH1R	1.74889	2.67728	22.3276	0.0564309	918	Not Significant	1.24848
METAP2	1.71515	2.67582	19.8621	0.0569157	918	Not Significant	1.24477
FGF19	1.20963	2.70304	4.35567	0.0569656	918	Not Significant	1.24439
TFF2	1.38781	2.69053	7.00056	0.057412	918	Not Significant	1.241
EIF5A	0.535015	1.32395	2.77325	0.0574646	918	Not Significant	1.2406
FASLG	1.45448	2.68518	8.5144	0.0577574	918	Not Significant	1.23839
PRSS8	1.59738	2.67671	13.3507	0.0578199	918	Not Significant	1.23792
TIMD4	1.75365	2.6681	22.9584	0.0578995	918	Not Significant	1.23733
ADH4	0.830166	1.98308	2.7363	0.058361	918	Not Significant	1.23388
C2	2.2531	2.64092	186.309	0.0585268	918	Not Significant	1.23265
DIPK2B	1.69643	2.66147	18.9149	0.0595816	918	Not Significant	1.22489
PTPRF	2.19389	2.63135	144.728	0.0599903	918	Not Significant	1.22192
ASAH2	0.775163	1.81155	2.74909	0.0604704	918	Not Significant	1.21846
DKK1	0.750747	1.74457	2.75325	0.0605442	918	Not Significant	1.21793
OGFR	2.4163	2.61465	434.685	0.0606999	918	Not Significant	1.21681
LGALS9	1.90859	2.63816	42.7362	0.061208	918	Not Significant	1.21319
GH1	1.09617	2.70638	3.34309	0.0614347	918	Not Significant	1.21159
FCRL1	1.29455	2.68337	5.46192	0.0620519	918	Not Significant	1.20724
ERVV_1	0.500341	1.27333	2.81801	0.0622307	918	Not Significant	1.206
PEAR1	2.70618	2.58215	2253.07	0.0626947	918	Not Significant	1.20277
PDGFRA	2.03657	2.61653	74.6007	0.0631215	918	Not Significant	1.19982
ICAM3	1.67464	2.64169	17.9381	0.0635099	918	Not Significant	1.19716
LPO	0.724124	1.67336	2.76902	0.0636424	918	Not Significant	1.19625
ACAA1	0.828773	1.97295	2.74778	0.063742	918	Not Significant	1.19557
IL2RA	1.57694	2.64912	12.8393	0.0637819	918	Not Significant	1.1953
FOXO3	0.835506	1.99528	2.74711	0.0640505	918	Not Significant	1.19348
FLI1	0.855385	2.06476	2.74341	0.0641139	918	Not Significant	1.19305
PRKAB1	1.5163	2.65228	10.5605	0.0644007	918	Not Significant	1.19111
SLITRK2	1.62648	2.64146	15.2338	0.064403	918	Not Significant	1.19109
BRD1	1.95922	2.61206	54.4853	0.0645767	918	Not Significant	1.18992
DDAH1	1.38946	2.66461	7.16981	0.0647675	918	Not Significant	1.18864
IL18R1	1.53646	2.64788	11.2945	0.0649364	918	Not Significant	1.18751
GUSB	0.809421	1.90828	2.75624	0.0657536	918	Not Significant	1.18208
SCGB1A1	1.37902	2.66178	6.97625	0.0659857	918	Not Significant	1.18055
PTPRN2	1.55001	2.64041	11.8753	0.0663022	918	Not Significant	1.17847
OXT	1.16638	2.69023	3.95389	0.0664187	918	Not Significant	1.17771
CSF2RA	1.32451	2.66701	5.97968	0.0665831	918	Not Significant	1.17664
CEP170	1.34972	2.65816	6.4457	0.068379	918	Not Significant	1.16508
FGFBP2	0.694192	1.59795	2.79582	0.0685241	918	Not Significant	1.16416
COL1A1	1.80429	2.60115	30.1281	0.0686104	918	Not Significant	1.16361
CD34	1.80645	2.59861	30.4813	0.0690167	918	Not Significant	1.16105
ERBB3	0.470254	1.23183	2.88811	0.0690371	918	Not Significant	1.16092
CIAPIN1	0.726833	1.67398	2.78821	0.0691985	918	Not Significant	1.1599
FMNL1	1.23965	2.67248	4.77459	0.0694997	918	Not Significant	1.15802
EGFR	0.442452	1.20001	2.92615	0.0714238	918	Not Significant	1.14616
FYB1	0.828715	1.9651	2.76382	0.0715582	918	Not Significant	1.14534
CCL23	1.40865	2.63593	7.74686	0.0724705	918	Not Significant	1.13984
LILRA5	1.93093	2.55948	52.8419	0.0732964	918	Not Significant	1.13492
MMP13	2.05405	2.54184	92.0791	0.0738647	918	Not Significant	1.13156
TGFBR3	1.74776	2.57801	25.1678	0.0741243	918	Not Significant	1.13004
CSF3R	1.6929	2.58394	20.4694	0.0744675	918	Not Significant	1.12803
PHOSPHO1	1.99906	2.54141	72.5668	0.0749313	918	Not Significant	1.12534
CHMP1A	0.791519	1.84367	2.78458	0.075272	918	Not Significant	1.12337
CEACAM6	1.57996	2.5946	13.7108	0.0759112	918	Not Significant	1.11969
CRYBB2	0.851713	2.04066	2.76495	0.076152	918	Not Significant	1.11832
IL20RA	1.35598	2.63205	6.68541	0.0768005	918	Not Significant	1.11464
VCAM1	1.77159	2.55971	28.1979	0.0770118	918	Not Significant	1.11344
BANK1	0.848883	2.02953	2.76787	0.0772707	918	Not Significant	1.11199
MMP12	1.45417	2.61072	9.05739	0.0774572	918	Not Significant	1.11094
AIFM1	0.854186	2.04739	2.7683	0.0786868	918	Not Significant	1.1041
CGN	1.62086	2.57542	16.0727	0.078757	918	Not Significant	1.10371
AKAP12	2.85618	2.42196	10119.5	0.0792792	918	Not Significant	1.10084
FAM171B	1.6519	2.56769	18.0599	0.0792929	918	Not Significant	1.10077
AHNAK2	1.54522	2.58644	12.3372	0.0793656	918	Not Significant	1.10037
LYAR	0.675241	1.54527	2.85103	0.0797516	918	Not Significant	1.09826
HARS1	0.804168	1.87767	2.7911	0.0800481	918	Not Significant	1.09665
SPP1	1.48614	2.59523	10.1338	0.0800481	918	Not Significant	1.09665
DNAJB8	0.717957	1.64075	2.83208	0.0804748	918	Not Significant	1.09434
HMBS	0.727383	1.6637	2.82743	0.0804779	918	Not Significant	1.09432
CKMT1A_CKMT1B	0.808104	1.88954	2.79057	0.080554	918	Not Significant	1.09391
DIABLO	0.86347	2.07981	2.76812	0.0808421	918	Not Significant	1.09236
EVPL	1.86256	2.52574	42.2742	0.0808483	918	Not Significant	1.09233
PAEP	1.20487	2.65714	4.41719	0.0810619	918	Not Significant	1.09118
LPL	1.44444	2.5999	8.8785	0.0811673	918	Not Significant	1.09062
CEP164	0.734728	1.67947	2.83253	0.0830736	918	Not Significant	1.08054
KITLG	1.51272	2.57802	11.2046	0.0832455	918	Not Significant	1.07964
CD3E	0.473197	1.22496	3.01478	0.0832836	918	Not Significant	1.07944
AHSP	0.815937	1.9116	2.79404	0.083736	918	Not Significant	1.07709
TNFRSF13C	1.72171	2.5347	24.2189	0.0837658	918	Not Significant	1.07693
CNST	0.850129	2.02825	2.7787	0.0839025	918	Not Significant	1.07622
NCS1	1.53302	2.56912	12.0699	0.0844615	918	Not Significant	1.07334
LAYN	1.37057	2.60394	7.11937	0.0853845	918	Not Significant	1.06862
FAM3D	1.20872	2.64689	4.48597	0.0861953	918	Not Significant	1.06452
TNFRSF11B	1.9224	2.48594	57.8715	0.0864472	918	Not Significant	1.06325
MCFD2	1.6593	2.53137	19.3842	0.0872004	918	Not Significant	1.05948
INPP1	1.59222	2.54512	15.0864	0.0873239	918	Not Significant	1.05887
DDX25	1.84013	2.4944	40.6299	0.0875959	918	Not Significant	1.05752
CCL22	1.33011	2.60835	6.33049	0.0877114	918	Not Significant	1.05694
ATF2	1.194	2.64885	4.32104	0.0877252	918	Not Significant	1.05688
BIN2	0.807196	1.87948	2.80835	0.0882572	918	Not Significant	1.05425
ARSA	0.71436	1.62449	2.86272	0.0883393	918	Not Significant	1.05385
KLK8	1.56788	2.54577	13.884	0.0885408	918	Not Significant	1.05286
TCL1B	1.24806	2.62931	5.00921	0.0890786	918	Not Significant	1.05023
ELN	1.41177	2.5801	8.18915	0.0898138	918	Not Significant	1.04666
GMPR	0.749793	1.7116	2.84645	0.0901032	918	Not Significant	1.04526
EP300	1.80826	2.48469	36.3293	0.0908037	918	Not Significant	1.0419
CKB	1.25539	2.62342	5.12457	0.0908229	918	Not Significant	1.0418
CPA2	0.825062	1.93507	2.80437	0.0910056	918	Not Significant	1.04093
HNF1A	1.2513	2.6239	5.06879	0.0912349	918	Not Significant	1.03984
MB	1.36679	2.58569	7.14521	0.0922682	918	Not Significant	1.03495
FAM171A2	1.11227	2.67158	3.52175	0.0923049	918	Not Significant	1.03478
SPINT2	1.56367	2.53216	13.8976	0.0923765	918	Not Significant	1.03444
CD209	1.58089	2.52779	14.8061	0.0924128	918	Not Significant	1.03427
EIF2S2	1.61592	2.51644	16.9369	0.0931437	918	Not Significant	1.03085
SCG2	1.52755	2.53799	12.2477	0.0932837	918	Not Significant	1.03019
CSF2RB	1.57205	2.52466	14.4187	0.0938115	918	Not Significant	1.02774
CXCL14	1.26361	2.61405	5.26817	0.0940299	918	Not Significant	1.02673
PSG1	1.1573	2.65161	3.94894	0.0945004	918	Not Significant	1.02457
NECTIN4	1.4447	2.55571	9.24728	0.0947476	918	Not Significant	1.02343
CA2	0.800865	1.85272	2.8295	0.0958858	918	Not Significant	1.01825
GIGYF2	1.28682	2.60126	5.65262	0.0962776	918	Not Significant	1.01647
CST1	1.19435	2.63475	4.35975	0.0963019	918	Not Significant	1.01636
FXN	0.815538	1.89816	2.82296	0.0972545	918	Not Significant	1.01209
SIGLEC1	1.65714	2.48744	20.3596	0.0978467	918	Not Significant	1.00945
CD58	2.27744	2.36059	419.359	0.0980708	918	Not Significant	1.00846
ATXN2L	1.54603	2.51575	13.3406	0.0981242	918	Not Significant	1.00822
RTN4R	1.94162	2.41626	71.7488	0.0992287	918	Not Significant	1.00336
ACADM	0.770555	1.75967	2.85952	0.099433	918	Not Significant	1.00247
TXNDC5	1.41554	2.55034	8.50159	0.0994448	918	Not Significant	1.00242
IL10RA	1.25499	2.60445	5.18302	0.100264	918	Not Significant	0.998853
BTD	0.429152	1.16938	3.24464	0.100307	918	Not Significant	0.998669
ROR1	1.60327	2.49166	16.7028	0.10039	918	Not Significant	0.99831
TFF1	1.20058	2.62455	4.45402	0.101094	918	Not Significant	0.995273
HMOX2	1.30593	2.58316	6.03191	0.101279	918	Not Significant	0.994482
CCER2	1.26904	2.59698	5.40596	0.101296	918	Not Significant	0.994409
ATF4	1.84815	2.42332	47.4139	0.102021	918	Not Significant	0.991311
CACNA1H	0.62494	1.42577	3.00727	0.103764	918	Not Significant	0.983955
SOST	1.66494	2.46066	21.7273	0.104048	918	Not Significant	0.982765
ERBIN	0.861193	2.05267	2.80471	0.104198	918	Not Significant	0.982141
SORCS2	1.43747	2.52843	9.27762	0.104441	918	Not Significant	0.981128
TPPP3	2.21147	2.3359	318.781	0.104455	918	Not Significant	0.981069
ANG	1.47278	2.51539	10.5012	0.104863	918	Not Significant	0.979378
GKN1	1.6907	2.44922	24.3142	0.105161	918	Not Significant	0.978146
NBL1	1.50685	2.50138	11.9	0.105775	918	Not Significant	0.975616
DCTPP1	1.51264	2.49866	12.1653	0.106038	918	Not Significant	0.974538
CD69	0.826733	1.92779	2.83293	0.106064	918	Not Significant	0.974434
PAPPA	1.57091	2.47678	15.1944	0.107067	918	Not Significant	0.970346
PLAUR	1.72805	2.42838	28.9547	0.107799	918	Not Significant	0.967385
TIGAR	1.59513	2.46657	16.7482	0.107844	918	Not Significant	0.967203
TP53	0.549016	1.30251	3.12828	0.107934	918	Not Significant	0.966843
NCAN	0.669635	1.5076	2.98114	0.108205	918	Not Significant	0.965751
COMMD1	1.42626	2.51844	9.04659	0.109235	918	Not Significant	0.961639
ICAM2	1.49051	2.49544	11.3524	0.109326	918	Not Significant	0.961276
ANKRA2	1.33443	2.55321	6.68403	0.109388	918	Not Significant	0.96103
IL1R1	1.50468	2.48924	11.9721	0.109755	918	Not Significant	0.959576
ELAVL4	1.25881	2.58408	5.30741	0.109819	918	Not Significant	0.959321
KLK11	1.48605	2.49495	11.1947	0.109974	918	Not Significant	0.958711
EPHA4	1.58466	2.46046	16.2663	0.110479	918	Not Significant	0.956719
SLAMF1	1.48278	2.49405	11.0869	0.110632	918	Not Significant	0.956119
AIF1L	1.37438	2.53224	7.63734	0.111416	918	Not Significant	0.953051
ARSB	0.74595	1.68172	2.9167	0.111719	918	Not Significant	0.951873
TYMP	1.43813	2.50593	9.50046	0.112073	918	Not Significant	0.9505
MAD1L1	1.5052	2.47966	12.1201	0.112707	918	Not Significant	0.948049
ALPI	0.868049	2.07242	2.81236	0.112927	918	Not Significant	0.947203
CA6	0.789278	1.8019	2.88043	0.113388	918	Not Significant	0.945432
FKBP1B	0.873129	2.09197	2.80907	0.113456	918	Not Significant	0.945172
DSG2	1.39682	2.51332	8.30675	0.115217	918	Not Significant	0.938485
RNASET2	1.68326	2.41173	24.99	0.115348	918	Not Significant	0.93799
SLC39A5	1.46851	2.48019	10.7418	0.116948	918	Not Significant	0.932008
LIFR	2.23163	2.26157	447.075	0.117831	918	Not Significant	0.92874
FGF21	1.09173	2.65901	3.38292	0.118065	918	Not Significant	0.92788
CRTAP	0.539866	1.28272	3.22385	0.118498	918	Not Significant	0.926288
THBS2	1.40279	2.50179	8.5499	0.118642	918	Not Significant	0.925761
CD3G	1.2243	2.58125	4.85821	0.120545	918	Not Significant	0.918852
PFKFB2	1.33907	2.52319	6.94079	0.121314	918	Not Significant	0.91609
CHAD	1.36159	2.51263	7.47988	0.121429	918	Not Significant	0.915678
CLSPN	1.53532	2.43946	14.059	0.121924	918	Not Significant	0.91391
LY9	0.526263	1.26273	3.27795	0.121976	918	Not Significant	0.913727
BAG3	1.43053	2.48097	9.50827	0.122043	918	Not Significant	0.913489
MMP7	1.36038	2.5089	7.47759	0.123199	918	Not Significant	0.909391
SMAD5	2.77273	2.13226	25679	0.123571	918	Not Significant	0.908084
SIRPB1	1.40063	2.48953	8.59197	0.123679	918	Not Significant	0.907706
DCTN1	0.792839	1.80363	2.90309	0.124067	918	Not Significant	0.906345
RASSF2	1.37727	2.49791	7.94116	0.124522	918	Not Significant	0.904753
CD40	1.36779	2.50168	7.69273	0.124764	918	Not Significant	0.903909
COMT	0.823947	1.90289	2.87254	0.12496	918	Not Significant	0.903228
CLSTN2	1.29179	2.53805	5.9992	0.125004	918	Not Significant	0.903074
SPINK5	1.52332	2.43282	13.6004	0.125539	918	Not Significant	0.901222
HGS	0.827612	1.91466	2.87056	0.125861	918	Not Significant	0.900109
GALNT2	1.46715	2.45458	10.9919	0.125949	918	Not Significant	0.899804
WFDC2	1.26564	2.54974	5.53659	0.12595	918	Not Significant	0.899803
FCGR2A	1.27739	2.54314	5.744	0.126166	918	Not Significant	0.899059
TRIM21	1.19873	2.58587	4.53795	0.126491	918	Not Significant	0.897939
LY75	1.59234	2.40182	18.0601	0.126907	918	Not Significant	0.896516
TNF	1.75678	2.34229	37.5657	0.127509	918	Not Significant	0.894459
LILRB2	1.62762	2.38609	21.0349	0.127696	918	Not Significant	0.893823
NUDC	1.34766	2.50374	7.23462	0.127944	918	Not Significant	0.892978
CGB3_CGB5_CGB8	1.47572	2.44318	11.4487	0.128659	918	Not Significant	0.890561
IL10	1.18579	2.5895	4.38338	0.129258	918	Not Significant	0.888544
BNIP2	1.77456	2.3285	41.5003	0.129616	918	Not Significant	0.887343
CXCL10	1.20241	2.57889	4.60031	0.129677	918	Not Significant	0.887137
TNFRSF12A	1.42205	2.46287	9.42723	0.130172	918	Not Significant	0.885481
VIM	0.838337	1.9482	2.86862	0.130852	918	Not Significant	0.883221
PDCD5	1.44149	2.45141	10.1489	0.131131	918	Not Significant	0.882294
VCAN	1.74815	2.32852	37.1745	0.131946	918	Not Significant	0.879602
SFTPA1	0.64856	1.44596	3.12869	0.132783	918	Not Significant	0.876856
DECR1	0.862678	2.03707	2.84613	0.13289	918	Not Significant	0.876508
KLRB1	1.41303	2.45927	9.19673	0.133178	918	Not Significant	0.875567
STC1	1.47197	2.43171	11.454	0.133279	918	Not Significant	0.875237
B3GNT7	0.607435	1.37255	3.20651	0.133623	918	Not Significant	0.874119
GLI2	1.7793	2.31026	43.851	0.134031	918	Not Significant	0.872794
TSLP	1.40161	2.46152	8.85443	0.134466	918	Not Significant	0.871387
CDC26	1.31519	2.50594	6.57232	0.134506	918	Not Significant	0.871259
PAM	1.9184	2.26299	90.5867	0.134858	918	Not Significant	0.870122
CUZD1	1.25434	2.53716	5.41893	0.136185	918	Not Significant	0.86587
IPCEF1	1.2611	2.53258	5.53723	0.136507	918	Not Significant	0.864845
LGALS7_LGALS7B	1.37894	2.46749	8.20927	0.136655	918	Not Significant	0.864373
ARHGAP1	0.686906	1.5201	3.08548	0.136893	918	Not Significant	0.863619
DDC	0.787601	1.77712	2.94122	0.136926	918	Not Significant	0.863515
MDK	1.35465	2.47754	7.55835	0.137775	918	Not Significant	0.86083
SMOC2	1.37198	2.46454	8.0592	0.139413	918	Not Significant	0.855697
LILRB5	1.35428	2.4738	7.57537	0.139499	918	Not Significant	0.855429
ATP5PO	0.704489	1.55642	3.07062	0.140074	918	Not Significant	0.853644
GOPC	0.869918	2.06034	2.84875	0.140206	918	Not Significant	0.853234
EBAG9	0.868647	2.05506	2.85063	0.140519	918	Not Significant	0.852266
GZMB	0.819447	1.87536	2.90925	0.14054	918	Not Significant	0.852199
TFPI2	1.7762	2.28412	45.5847	0.141409	918	Not Significant	0.849522
PEBP1	1.5137	2.38846	13.8976	0.141807	918	Not Significant	0.848302
ICA1	0.842529	1.95406	2.8853	0.142971	918	Not Significant	0.844751
LRPAP1	1.38308	2.44472	8.49851	0.145277	918	Not Significant	0.837804
VSTM2L	1.24144	2.52922	5.264	0.145338	918	Not Significant	0.837619
DFFA	0.809661	1.83913	2.93271	0.145535	918	Not Significant	0.837031
AGR2	1.13008	2.60774	3.7901	0.145575	918	Not Significant	0.836914
MET	2.26272	2.12397	894.946	0.145638	918	Not Significant	0.836725
CEBPB	1.43071	2.41468	10.1951	0.147129	918	Not Significant	0.8323
VWC2	1.41714	2.42162	9.68616	0.147219	918	Not Significant	0.832035
ENO3	0.768519	1.71304	2.99595	0.147308	918	Not Significant	0.831773
IGF2R	0.597476	1.34672	3.31758	0.147374	918	Not Significant	0.831578
RILP	1.41239	2.42187	9.53742	0.148144	918	Not Significant	0.829316
C1RL	2.03305	2.17476	204.407	0.148272	918	Not Significant	0.828941
FZD10	1.27219	2.50348	5.8337	0.148597	918	Not Significant	0.82799
BIRC2	0.777767	1.73851	2.98571	0.148607	918	Not Significant	0.82796
TREM2	1.32596	2.46932	6.99369	0.148926	918	Not Significant	0.827029
CR2	1.27144	2.50331	5.82229	0.148953	918	Not Significant	0.826952
IL7	1.33032	2.46345	7.12045	0.150459	918	Not Significant	0.822581
IKZF2	0.830693	1.90472	2.91815	0.152395	918	Not Significant	0.81703
DKK4	1.25469	2.50796	5.54078	0.152548	918	Not Significant	0.816594
TINAGL1	1.93225	2.18643	118.242	0.153373	918	Not Significant	0.81425
HPCAL1	0.834975	1.91862	2.91521	0.153987	918	Not Significant	0.812516
ENO2	0.803789	1.81335	2.96099	0.154248	918	Not Significant	0.811779
DPP10	1.2824	2.48406	6.09457	0.155423	918	Not Significant	0.808485
PILRB	1.38299	2.42058	8.70276	0.155601	918	Not Significant	0.807987
RGMA	1.56925	2.32038	18.645	0.156239	918	Not Significant	0.806211
AMFR	1.23146	2.51661	5.17155	0.157121	918	Not Significant	0.803766
STC2	1.86996	2.19314	85.8466	0.157349	918	Not Significant	0.803135
VAT1	2.48061	2.0221	6241.18	0.157361	918	Not Significant	0.803104
CCNE1	0.7255	1.59166	3.10334	0.157837	918	Not Significant	0.801792
CTSD	0.781518	1.74208	3.00516	0.157882	918	Not Significant	0.801666
MSR1	1.53488	2.32807	16.2465	0.159418	918	Not Significant	0.797462
BCR	0.858309	2.0012	2.89189	0.159466	918	Not Significant	0.797331
WNT9A	1.41272	2.39373	9.84036	0.159598	918	Not Significant	0.796973
SIGLEC6	1.74627	2.23162	44.6515	0.159772	918	Not Significant	0.796499
RP2	1.46359	2.36308	12.0721	0.160348	918	Not Significant	0.794938
CRISP3	1.7269	2.23717	40.594	0.160489	918	Not Significant	0.794554
OMG	0.8032	1.80625	2.97761	0.160901	918	Not Significant	0.793441
IL4R	1.51447	2.33363	14.9776	0.161179	918	Not Significant	0.792693
PCDH1	2.40639	2.02202	3730.58	0.161382	918	Not Significant	0.792146
IL6ST	2.41524	2.01302	4178.77	0.163041	918	Not Significant	0.787703
WFIKKN2	0.663779	1.45087	3.2671	0.165097	918	Not Significant	0.78226
BMPER	1.85344	2.17035	84.1996	0.16551	918	Not Significant	0.781177
CHGA	1.12024	2.59634	3.72591	0.165647	918	Not Significant	0.780816
CRLF1	1.56228	2.29589	18.8529	0.165898	918	Not Significant	0.780159
COL4A1	1.2874	2.46085	6.29987	0.16596	918	Not Significant	0.779996
ITGB1BP2	1.19815	2.52831	4.70058	0.166317	918	Not Significant	0.779064
MME	1.23639	2.49754	5.31274	0.166624	918	Not Significant	0.778263
PTK7	1.41218	2.37666	10.0106	0.166869	918	Not Significant	0.777625
AMBN	1.49078	2.32865	13.8624	0.167788	918	Not Significant	0.775238
DAB2	0.891248	2.13116	2.85699	0.168068	918	Not Significant	0.774515
ATOX1	0.809778	1.82188	2.98361	0.168119	918	Not Significant	0.774383
FGF12	1.36454	2.40224	8.36932	0.16884	918	Not Significant	0.772523
CALCB	1.31987	2.43155	7.1037	0.169258	918	Not Significant	0.771451
KLK6	1.52091	2.30433	15.974	0.170692	918	Not Significant	0.767786
ADD1	0.781331	1.73115	3.04171	0.171021	918	Not Significant	0.766951
FHIP2A	0.677395	1.47247	3.27359	0.172804	918	Not Significant	0.762446
CLEC4A	1.3917	2.37564	9.37864	0.172841	918	Not Significant	0.762352
HIF1A	1.24198	2.48214	5.45597	0.173381	918	Not Significant	0.760999
CCL4	1.20134	2.51557	4.78004	0.173414	918	Not Significant	0.760915
CRYBB1	1.30476	2.43391	6.77933	0.173539	918	Not Significant	0.760603
MSMB	1.24298	2.48077	5.47661	0.173728	918	Not Significant	0.760131
EREG	0.851974	1.96662	2.92488	0.173869	918	Not Significant	0.759777
BAG4	1.4565	2.33224	12.2446	0.174121	918	Not Significant	0.759148
IDS	0.355269	1.08299	4.87011	0.174655	918	Not Significant	0.75782
ESM1	1.37703	2.38004	8.90673	0.175175	918	Not Significant	0.756529
PIGR	1.39401	2.3661	9.54818	0.176378	918	Not Significant	0.753555
CHAC2	0.765521	1.68087	3.09087	0.177151	918	Not Significant	0.751657
TXNRD1	1.5326	2.27958	17.298	0.177492	918	Not Significant	0.750821
HSDL2	1.33097	2.40703	7.51381	0.177517	918	Not Significant	0.75076
GABARAPL1	0.754211	1.64701	3.12689	0.180831	918	Not Significant	0.742728
BCL2	1.19214	2.51316	4.67489	0.180911	918	Not Significant	0.742534
ESYT2	1.19457	2.50859	4.71876	0.182639	918	Not Significant	0.738406
TJAP1	1.27076	2.44321	6.09635	0.182675	918	Not Significant	0.738321
DPP4	0.69616	1.50476	3.27396	0.182729	918	Not Significant	0.738192
BCAN	1.34712	2.38428	8.07328	0.182915	918	Not Significant	0.73775
MOG	1.42527	2.3301	11.039	0.183093	918	Not Significant	0.737328
RBP5	1.3143	2.40732	7.14381	0.183597	918	Not Significant	0.736135
CALCOCO1	0.882369	2.08283	2.88961	0.183635	918	Not Significant	0.736045
APOE	0.737428	1.60097	3.17568	0.183793	918	Not Significant	0.735671
NUDT5	1.49347	2.28358	14.8965	0.184619	918	Not Significant	0.733723
APOC1	0.668444	1.44563	3.36146	0.184839	918	Not Significant	0.733205
BMP10	0.640448	1.39292	3.44768	0.184986	918	Not Significant	0.732862
GRAP2	0.907137	2.19323	2.8513	0.185064	918	Not Significant	0.732677
ANXA3	0.824375	1.85782	2.99568	0.185456	918	Not Significant	0.73176
ABL1	1.21842	2.48273	5.11681	0.185682	918	Not Significant	0.731229
HDGF	0.868477	2.02341	2.91593	0.185719	918	Not Significant	0.731144
GPC5	0.815883	1.82856	3.01305	0.185868	918	Not Significant	0.730795
CHIT1	1.09756	2.60162	3.52511	0.185951	918	Not Significant	0.730601
DBH	0.87912	2.06726	2.89855	0.186307	918	Not Significant	0.729771
TNFRSF9	1.23557	2.46632	5.42556	0.186525	918	Not Significant	0.729264
GNE	0.830279	1.87716	2.98811	0.187238	918	Not Significant	0.727605
BPIFA2	0.874197	2.04522	2.9098	0.188341	918	Not Significant	0.725056
ACTN4	1.43746	2.30822	11.825	0.18898	918	Not Significant	0.723584
CTSC	0.777814	1.70657	3.10161	0.18931	918	Not Significant	0.722826
REG1A	1.25812	2.4412	5.89173	0.189953	918	Not Significant	0.721353
MPHOSPH8	1.25192	2.44642	5.7656	0.190027	918	Not Significant	0.721184
NELL1	0.732509	1.58373	3.21237	0.190197	918	Not Significant	0.720796
GRIK2	0.675965	1.45642	3.37131	0.190719	918	Not Significant	0.719607
NOTCH3	1.45414	2.29035	12.8276	0.191874	918	Not Significant	0.716984
HSD17B14	0.816382	1.82498	3.028	0.192841	918	Not Significant	0.7148
ING1	1.46536	2.27882	13.5585	0.193619	918	Not Significant	0.713053
CASP10	0.83413	1.88606	2.99393	0.193812	918	Not Significant	0.712619
LRP1	1.72947	2.13027	52.2022	0.194291	918	Not Significant	0.711547
ARHGAP5	0.860176	1.98415	2.94423	0.194298	918	Not Significant	0.711532
NOMO1	2.01107	2.01372	323.061	0.194452	918	Not Significant	0.711189
PARP1	1.26437	2.42728	6.06631	0.194965	918	Not Significant	0.710044
ARHGEF12	0.882619	2.07662	2.90392	0.194981	918	Not Significant	0.710007
SERPINB6	1.38566	2.32696	9.71266	0.196629	918	Not Significant	0.706352
SIGLEC10	1.41404	2.30603	10.9476	0.196848	918	Not Significant	0.70587
TBC1D17	1.52951	2.22924	18.5075	0.19731	918	Not Significant	0.704852
IL2RB	1.53988	2.22283	19.4638	0.197364	918	Not Significant	0.704733
TNC	1.35107	2.34953	8.4733	0.198324	918	Not Significant	0.702624
PCDH17	1.37727	2.32809	9.4375	0.198996	918	Not Significant	0.701156
HIP1	0.546832	1.24282	3.95737	0.199679	918	Not Significant	0.699667
CLGN	1.32041	2.37123	7.53304	0.199718	918	Not Significant	0.699583
CERT	0.796292	1.75427	3.08996	0.200003	918	Not Significant	0.698963
FUT8	0.803927	1.77802	3.07413	0.200662	918	Not Significant	0.697535
CREBZF	1.89448	2.03568	155.882	0.20142	918	Not Significant	0.695897
GFRA3	1.40488	2.30177	10.6702	0.201684	918	Not Significant	0.695328
BGLAP	1.14767	2.53157	4.12908	0.201938	918	Not Significant	0.694782
SLC39A14	1.47346	2.25028	14.5395	0.203204	918	Not Significant	0.692068
IL1RAP	1.27203	2.40613	6.31447	0.203311	918	Not Significant	0.691839
PPP1R2	1.25983	2.41516	6.04957	0.20452	918	Not Significant	0.689265
CRELD1	1.42505	2.2804	11.7456	0.204682	918	Not Significant	0.68892
DOK2	0.907107	2.18147	2.87177	0.205605	918	Not Significant	0.686967
NPTXR	1.60351	2.16233	28.0548	0.206127	918	Not Significant	0.685865
PAG1	1.38073	2.30942	9.75418	0.206507	918	Not Significant	0.685065
AOC3	1.39298	2.29999	10.2744	0.206529	918	Not Significant	0.685019
DNAJA4	0.807435	1.78487	3.08121	0.206639	918	Not Significant	0.684788
HEG1	0.63666	1.37118	3.6112	0.207139	918	Not Significant	0.683738
BDNF	0.836789	1.88508	3.01769	0.208322	918	Not Significant	0.681264
COX5B	0.832017	1.8671	3.03039	0.209284	918	Not Significant	0.679263
ENTPD2	0.805462	1.77593	3.09449	0.209964	918	Not Significant	0.677855
LACTB2	1.32555	2.34533	7.85592	0.210887	918	Not Significant	0.675951
TBC1D23	1.22225	2.44094	5.33369	0.211115	918	Not Significant	0.675481
REG1B	1.24173	2.42011	5.72355	0.212027	918	Not Significant	0.673608
ITIH3	1.53434	2.18736	20.2431	0.212567	918	Not Significant	0.672505
FCRL5	1.15984	2.5058	4.32501	0.212627	918	Not Significant	0.672382
RBP2	1.18415	2.47827	4.68814	0.213005	918	Not Significant	0.67161
SPARCL1	1.53388	2.18633	20.2433	0.213092	918	Not Significant	0.671432
SPARC	1.23949	2.4191	5.69233	0.214063	918	Not Significant	0.669458
LAP3	1.36516	2.30506	9.31528	0.214478	918	Not Significant	0.668618
FMR1	0.733167	1.56638	3.31285	0.215238	918	Not Significant	0.667081
PTEN	1.66985	2.09564	43.3289	0.217005	918	Not Significant	0.66353
C8B	1.55	2.16576	22.3969	0.217167	918	Not Significant	0.663206
ACE2	0.845122	1.90761	3.02188	0.22003	918	Not Significant	0.657518
GAPDH	0.636299	1.36186	3.70951	0.220241	918	Not Significant	0.657103
ITGB7	0.693145	1.47022	3.47844	0.220975	918	Not Significant	0.655657
ERP44	0.641015	1.36925	3.69694	0.221426	918	Not Significant	0.654771
NELL2	0.657738	1.39933	3.624	0.221544	918	Not Significant	0.654541
TRIAP1	1.2857	2.36129	6.84764	0.221687	918	Not Significant	0.65426
ITGA11	0.683969	1.45038	3.51892	0.221905	918	Not Significant	0.653832
AHSG	1.76262	2.03269	79.8207	0.222267	918	Not Significant	0.653125
CHMP6	0.76432	1.64223	3.24675	0.22301	918	Not Significant	0.651676
CRISP2	0.845022	1.9042	3.03038	0.224247	918	Not Significant	0.649274
ITGAV	0.443201	1.12618	5.22258	0.225656	918	Not Significant	0.646554
GLP1R	1.37915	2.26913	10.1887	0.226226	918	Not Significant	0.645458
HS6ST1	1.32895	2.31105	8.23401	0.227113	918	Not Significant	0.643758
CSF1R	1.34175	2.29732	8.71015	0.228248	918	Not Significant	0.641593
ANGPTL2	0.750862	1.60172	3.30958	0.22835	918	Not Significant	0.641398
KEL	1.49388	2.1744	17.6914	0.229032	918	Not Significant	0.640104
FDX1	1.14862	2.50043	4.21896	0.229076	918	Not Significant	0.64002
IL3RA	1.5451	2.13702	23.1889	0.229923	918	Not Significant	0.638418
GHRL	1.11261	2.5465	3.75975	0.229946	918	Not Significant	0.638374
NTPROBNP	1.07945	2.59148	3.39962	0.232135	918	Not Significant	0.634259
SPOCK1	0.604191	1.3023	3.98304	0.232664	918	Not Significant	0.633271
MEGF9	1.91361	1.93019	262.021	0.233703	918	Not Significant	0.631335
PSIP1	1.23641	2.39068	5.77745	0.234235	918	Not Significant	0.630349
ACTN2	1.25943	2.36605	6.30763	0.234246	918	Not Significant	0.630328
CTSH	1.14976	2.4921	4.25343	0.235232	918	Not Significant	0.628504
VAMP5	1.29232	2.33069	7.19739	0.235282	918	Not Significant	0.628411
CLTA	0.750928	1.59597	3.3409	0.236195	918	Not Significant	0.626729
B3GAT3	2.16224	1.82739	2332.67	0.236646	918	Not Significant	0.6259
CCL7	1.20792	2.41872	5.21708	0.236953	918	Not Significant	0.625338
LTO1	1.73163	2.00764	73.8701	0.237026	918	Not Significant	0.625203
GSAP	0.835709	1.85877	3.08523	0.238941	918	Not Significant	0.62171
BSND	1.47416	2.16461	16.6779	0.239411	918	Not Significant	0.620855
ATP6V1G1	1.23176	2.38717	5.71866	0.239834	918	Not Significant	0.62009
IRAK1	1.25896	2.35695	6.35121	0.240049	918	Not Significant	0.6197
AOC1	0.773067	1.65398	3.27955	0.240074	918	Not Significant	0.619654
CNTN2	1.25067	2.36474	6.15579	0.240773	918	Not Significant	0.618392
MLN	1.16197	2.46992	4.45153	0.240806	918	Not Significant	0.618332
CD80	1.38451	2.23386	10.8584	0.240982	918	Not Significant	0.618015
DKKL1	0.90175	2.13517	2.92119	0.241159	918	Not Significant	0.617697
APOM	0.753888	1.59991	3.35139	0.241362	918	Not Significant	0.617331
GFOD2	0.911872	2.18464	2.89812	0.241403	918	Not Significant	0.617258
CASP3	0.865772	1.97437	3.00985	0.241437	918	Not Significant	0.617196
NDUFS6	1.23404	2.38072	5.78715	0.242356	918	Not Significant	0.615547
ATP5F1D	0.653997	1.37769	3.79957	0.243409	918	Not Significant	0.613663
PTPRM	1.7536	1.97851	90.6223	0.243496	918	Not Significant	0.613509
MCAM	1.44371	2.17699	14.5743	0.24442	918	Not Significant	0.611864
CEP20	0.854607	1.92674	3.0454	0.24476	918	Not Significant	0.611259
MANF	1.16691	2.45683	4.54891	0.246345	918	Not Significant	0.608456
DNPEP	1.24826	2.35723	6.15403	0.247086	918	Not Significant	0.607152
SULT1A1	1.14808	2.48052	4.26693	0.247598	918	Not Significant	0.606253
CTBS	1.64491	2.02859	45.842	0.247748	918	Not Significant	0.605989
NCAM1	1.40117	2.20281	12.0132	0.248894	918	Not Significant	0.603986
IQGAP2	1.34177	2.25699	9.13067	0.248907	918	Not Significant	0.603962
FADD	0.860536	1.94765	3.03694	0.248919	918	Not Significant	0.603942
CNTN4	0.658709	1.3824	3.8188	0.249204	918	Not Significant	0.603445
CPLX2	1.5252	2.10168	22.9196	0.25021	918	Not Significant	0.601695
BLNK	1.27529	2.32206	6.89295	0.250335	918	Not Significant	0.601479
MPO	1.38581	2.2118	11.2382	0.251084	918	Not Significant	0.600181
STAMBP	1.28179	2.31373	7.08939	0.2511	918	Not Significant	0.600153
GC	0.607563	1.29608	4.15095	0.251282	918	Not Significant	0.599838
SPINK1	1.21757	2.38605	5.49973	0.251592	918	Not Significant	0.599303
DNAJA2	0.877467	2.01709	2.99616	0.251874	918	Not Significant	0.598816
LAMP3	1.24672	2.35071	6.16258	0.25225	918	Not Significant	0.598169
GJA8	1.24783	2.34682	6.20451	0.253883	918	Not Significant	0.595367
IL1RN	1.15426	2.46372	4.38242	0.254896	918	Not Significant	0.593637
ABHD14B	0.801689	1.7287	3.23545	0.256254	918	Not Significant	0.591329
DDHD2	0.816213	1.77666	3.18723	0.256489	918	Not Significant	0.590931
REN	1.11976	2.51154	3.90227	0.256843	918	Not Significant	0.590332
PLA2G2A	1.25948	2.32764	6.53764	0.257465	918	Not Significant	0.589282
STK4	1.20807	2.38849	5.34541	0.257993	918	Not Significant	0.588393
DBN1	1.30704	2.27382	8.00161	0.258476	918	Not Significant	0.587579
FGF3	0.580766	1.2535	4.44963	0.259257	918	Not Significant	0.58627
IFIT1	1.31769	2.26079	8.40288	0.259532	918	Not Significant	0.585809
INHBC	1.41727	2.16579	13.4537	0.259748	918	Not Significant	0.585447
TNFRSF8	1.31874	2.25918	8.4473	0.259815	918	Not Significant	0.585336
CES1	0.922891	2.23077	2.89084	0.261176	918	Not Significant	0.583067
CARHSP1	0.787156	1.67951	3.3036	0.261194	918	Not Significant	0.583037
GBP6	0.656046	1.36929	3.93303	0.261581	918	Not Significant	0.582394
CPE	0.753524	1.58308	3.44192	0.262394	918	Not Significant	0.581046
HNRNPUL1	1.28265	2.29124	7.27425	0.263515	918	Not Significant	0.579195
BPIFB2	1.15891	2.4468	4.48624	0.263761	918	Not Significant	0.57879
SH2D1A	1.25131	2.32596	6.39101	0.264302	918	Not Significant	0.577899
SERPINB1	1.20045	2.38885	5.23241	0.264668	918	Not Significant	0.577299
ARHGEF1	0.858953	1.92975	3.07197	0.265166	918	Not Significant	0.576481
XPNPEP2	0.859744	1.93297	3.06958	0.265179	918	Not Significant	0.576461
CACNB1	0.769949	1.62538	3.38869	0.26599	918	Not Significant	0.575134
IFNG	1.09489	2.54231	3.61385	0.266552	918	Not Significant	0.574217
ANKRD54	0.798129	1.70878	3.28358	0.267473	918	Not Significant	0.57272
EDDM3B	0.841372	1.85819	3.13465	0.268528	918	Not Significant	0.571011
CDHR5	1.29989	2.26329	7.91403	0.268547	918	Not Significant	0.57098
AXIN1	0.889508	2.06035	2.98783	0.268582	918	Not Significant	0.570923
CCL28	0.826084	1.80185	3.18664	0.268737	918	Not Significant	0.570673
IGFL4	0.802287	1.71997	3.27689	0.270259	918	Not Significant	0.568219
FBN2	1.25395	2.31308	6.52129	0.27029	918	Not Significant	0.568171
CGA	1.12502	2.49033	4.00348	0.270344	918	Not Significant	0.568083
NFATC1	1.16853	2.42356	4.67616	0.271579	918	Not Significant	0.566103
ADAMTSL5	1.39948	2.15662	12.7864	0.271731	918	Not Significant	0.565861
CYTH3	1.19006	2.39015	5.08016	0.273905	918	Not Significant	0.5624
ALPP	0.921711	2.21759	2.90581	0.274116	918	Not Significant	0.562066
ATP5IF1	0.900134	2.1073	2.96529	0.274254	918	Not Significant	0.561847
DDX1	1.306	2.24576	8.23341	0.274537	918	Not Significant	0.5614
SPON1	1.34764	2.20081	9.99748	0.274888	918	Not Significant	0.560844
CACNA1C	1.46391	2.09187	18.2397	0.275403	918	Not Significant	0.560032
FAP	1.31653	2.23252	8.65496	0.275468	918	Not Significant	0.559928
MGMT	1.15825	2.43354	4.51982	0.275735	918	Not Significant	0.559509
SCRN1	1.32653	2.22115	9.07055	0.275801	918	Not Significant	0.559405
CA1	0.837458	1.83785	3.16571	0.276091	918	Not Significant	0.558948
IFNL1	1.1978	2.37612	5.24749	0.276349	918	Not Significant	0.558541
BAIAP2	0.864888	1.94589	3.07604	0.277041	918	Not Significant	0.557456
FKBP5	0.89615	2.08608	2.98085	0.277385	918	Not Significant	0.556916
S100A12	1.19953	2.3708	5.29552	0.278452	918	Not Significant	0.555249
NCK2	1.16138	2.42426	4.5867	0.279569	918	Not Significant	0.55351
CRHBP	1.31778	2.22183	8.80408	0.280523	918	Not Significant	0.552032
ICAM1	1.29843	2.24298	8.06112	0.280797	918	Not Significant	0.551608
CD86	1.52183	2.03282	26.1693	0.280877	918	Not Significant	0.551484
SERPINB8	1.22558	2.33149	5.8967	0.281314	918	Not Significant	0.550809
FXYD5	0.851373	1.88743	3.13017	0.281587	918	Not Significant	0.550387
LRRC25	1.45405	2.08371	17.812	0.282986	918	Not Significant	0.548236
TFRC	1.39458	2.13803	12.9281	0.283001	918	Not Significant	0.548212
ECI2	1.19617	2.36874	5.25504	0.283298	918	Not Significant	0.547756
CEP43	0.855313	1.90176	3.12088	0.283581	918	Not Significant	0.547323
YTHDF3	1.17893	2.39228	4.92065	0.284253	918	Not Significant	0.546295
RBKS	0.777819	1.63334	3.43195	0.285215	918	Not Significant	0.544828
HTR1A	1.16516	2.41043	4.67886	0.286193	918	Not Significant	0.543341
FRMD4B	1.18252	2.38068	5.01355	0.289041	918	Not Significant	0.53904
NPPB	1.06559	2.57923	3.31487	0.289139	918	Not Significant	0.538893
CXCL17	1.18878	2.37124	5.13848	0.28921	918	Not Significant	0.538787
FCER1A	1.53146	2.0062	29.0375	0.289257	918	Not Significant	0.538716
CTF1	0.885922	2.02994	3.02994	0.289593	918	Not Significant	0.538212
GSTA1	0.909312	2.14375	2.95739	0.289769	918	Not Significant	0.537948
CEACAM19	1.27463	2.25495	7.37469	0.290053	918	Not Significant	0.537523
OMD	0.767041	1.5986	3.50482	0.290398	918	Not Significant	0.537006
HCLS1	0.841879	1.84332	3.1865	0.291199	918	Not Significant	0.53581
BID	0.847342	1.86444	3.16622	0.29123	918	Not Significant	0.535765
VEGFA	1.26213	2.26526	7.01554	0.293191	918	Not Significant	0.53285
GRN	1.37866	2.13219	12.3091	0.293645	918	Not Significant	0.532178
COL9A1	1.19791	2.35108	5.35799	0.294157	918	Not Significant	0.53142
SLC16A1	1.25014	2.27879	6.66916	0.294337	918	Not Significant	0.531156
PNLIPRP2	0.954652	2.39918	2.8332	0.295679	918	Not Significant	0.52918
BHMT2	1.71013	1.86815	107.734	0.296158	918	Not Significant	0.528476
PDCD1LG2	1.49565	2.01851	24.1654	0.296563	918	Not Significant	0.527882
PPP3R1	1.3574	2.14768	11.1391	0.296975	918	Not Significant	0.527279
CEACAM5	1.14681	2.42521	4.41288	0.298259	918	Not Significant	0.525407
PTPN6	1.20111	2.34046	5.45513	0.298364	918	Not Significant	0.525254
NRTN	1.31152	2.19587	8.90666	0.298502	918	Not Significant	0.525053
CEP85	0.850015	1.86942	3.17366	0.298742	918	Not Significant	0.524704
IRAK4	1.17159	2.3839	4.85501	0.299365	918	Not Significant	0.523799
FSHB	1.16237	2.39709	4.68999	0.300536	918	Not Significant	0.522104
C9	1.20463	2.33126	5.55365	0.30118	918	Not Significant	0.521174
GGT1	0.864075	1.92482	3.12731	0.301746	918	Not Significant	0.520358
ENG	1.45819	2.03826	19.8062	0.302326	918	Not Significant	0.519525
CD8A	1.16912	2.38373	4.82348	0.302553	918	Not Significant	0.519199
CPB2	1.71185	1.85102	116.659	0.302806	918	Not Significant	0.518835
LHB	0.832812	1.80038	3.25294	0.302957	918	Not Significant	0.518619
ENPP7	0.913669	2.15853	2.95928	0.303046	918	Not Significant	0.518491
MZB1	1.24403	2.27214	6.59074	0.303503	918	Not Significant	0.517837
SMPDL3A	0.834233	1.80391	3.25324	0.305218	918	Not Significant	0.51539
CCDC28A	1.54281	1.96051	34.3201	0.30547	918	Not Significant	0.515031
IKBKG	0.900327	2.08833	3.00656	0.305987	918	Not Significant	0.514297
TRIM5	1.19779	2.33436	5.43238	0.306154	918	Not Significant	0.51406
SMAD1	1.2191	2.30227	5.94309	0.306559	918	Not Significant	0.513486
KDR	0.577569	1.22284	5.2499	0.307675	918	Not Significant	0.511908
VPS37A	1.21936	2.29895	5.9661	0.308506	918	Not Significant	0.510736
ANXA4	0.859347	1.89931	3.16196	0.309567	918	Not Significant	0.509246
PON3	1.44136	2.03797	18.5051	0.309679	918	Not Significant	0.509089
NEFL	1.15928	2.38997	4.6761	0.310431	918	Not Significant	0.508036
NTF3	1.31244	2.17219	9.21172	0.310855	918	Not Significant	0.507442
ATP1B1	1.22163	2.29125	6.04967	0.311409	918	Not Significant	0.506668
GIMAP8	1.24133	2.26244	6.60184	0.311875	918	Not Significant	0.506019
ATXN2	1.10908	2.47737	3.88018	0.312541	918	Not Significant	0.505093
RUVBL1	0.862441	1.90998	3.15646	0.312652	918	Not Significant	0.504938
OBP2B	1.15955	2.38588	4.69373	0.313383	918	Not Significant	0.503925
PDLIM7	1.12569	2.44487	4.12658	0.313965	918	Not Significant	0.503119
TIMP4	1.28184	2.20432	7.99464	0.314158	918	Not Significant	0.502853
CELA3A	0.899048	2.07653	3.0228	0.314422	918	Not Significant	0.502487
STX4	1.29346	2.18903	8.46081	0.314439	918	Not Significant	0.502463
STK11	1.21037	2.3032	5.78905	0.314559	918	Not Significant	0.502298
FKBP7	0.801774	1.68386	3.43374	0.314952	918	Not Significant	0.501756
CSF2	0.68925	1.39521	4.16383	0.315933	918	Not Significant	0.500405
PLA2G1B	0.831629	1.78606	3.29496	0.315937	918	Not Significant	0.500399
S100P	1.29825	2.17968	8.69826	0.31631	918	Not Significant	0.499888
VTCN1	1.51235	1.96071	29.8734	0.316385	918	Not Significant	0.499784
DIPK1C	1.25831	2.22999	7.20124	0.317398	918	Not Significant	0.498396
ATXN3	0.806908	1.6987	3.41716	0.317413	918	Not Significant	0.498375
CAMLG	1.26182	2.22514	7.3205	0.317442	918	Not Significant	0.498335
AKR7L	0.831636	1.78491	3.29943	0.317471	918	Not Significant	0.498297
WIF1	1.46888	1.99501	22.7379	0.317964	918	Not Significant	0.497623
COMMD9	1.42924	2.03052	17.8856	0.318729	918	Not Significant	0.496578
LAIR2	0.923187	2.2005	2.94654	0.319844	918	Not Significant	0.495061
CDH15	0.893518	2.04519	3.05214	0.320656	918	Not Significant	0.493961
IGDCC4	0.720644	1.45851	3.95909	0.320837	918	Not Significant	0.493715
DDI2	0.871616	1.94332	3.1376	0.321163	918	Not Significant	0.493275
CRHR1	0.846281	1.83742	3.24541	0.321658	918	Not Significant	0.492606
IL1B	0.847939	1.84397	3.23812	0.32166	918	Not Significant	0.492603
TXLNA	1.19394	2.31654	5.45684	0.322991	918	Not Significant	0.49081
DBNL	0.903874	2.09517	3.01797	0.32326	918	Not Significant	0.490447
ITGB6	1.3927	2.05742	14.7096	0.32361	918	Not Significant	0.489979
SOD2	1.30837	2.15322	9.31806	0.323966	918	Not Significant	0.489501
CXCL8	1.11827	2.44823	4.04173	0.324358	918	Not Significant	0.488975
SRC	1.14259	2.40199	4.43627	0.324816	918	Not Significant	0.488363
CR1	1.29101	2.17343	8.55878	0.324993	918	Not Significant	0.488126
DDX39A	0.554749	1.18706	6.01727	0.325269	918	Not Significant	0.487757
AK2	0.896376	2.05592	3.04908	0.325578	918	Not Significant	0.487345
FEN1	1.1329	2.41844	4.27734	0.326141	918	Not Significant	0.486595
PARK7	1.35456	2.09271	11.9974	0.326866	918	Not Significant	0.48563
C1QTNF9	1.23704	2.24428	6.63927	0.327088	918	Not Significant	0.485336
TRAF2	1.21054	2.28109	5.91201	0.329281	918	Not Significant	0.482434
CHI3L1	1.08639	2.50793	3.6097	0.330333	918	Not Significant	0.481048
SIRPA	1.23314	2.24393	6.56288	0.330947	918	Not Significant	0.480242
P4HB	1.41249	2.02119	17.0346	0.331328	918	Not Significant	0.479742
ALDH3A1	0.889727	2.01888	3.08572	0.332298	918	Not Significant	0.478473
EGLN1	1.14897	2.38151	4.57843	0.332298	918	Not Significant	0.478472
BECN1	1.23549	2.23793	6.65187	0.332506	918	Not Significant	0.4782
NME3	0.655441	1.32047	4.68986	0.334388	918	Not Significant	0.47575
HPGDS	0.785945	1.6192	3.60289	0.334413	918	Not Significant	0.475717
GNAS	1.1209	2.43219	4.1108	0.335001	918	Not Significant	0.474953
CDON	0.765441	1.55959	3.73719	0.335226	918	Not Significant	0.474662
CD248	1.26592	2.18925	7.73099	0.335337	918	Not Significant	0.474519
SIGLEC5	1.12112	2.43123	4.11574	0.33549	918	Not Significant	0.474321
CASP9	0.797939	1.65523	3.53762	0.335722	918	Not Significant	0.474021
DUOX2	1.10877	2.45564	3.92913	0.336152	918	Not Significant	0.473465
MSTN	1.20355	2.28092	5.79334	0.336917	918	Not Significant	0.472477
IL12RB2	0.722006	1.44958	4.07172	0.337122	918	Not Significant	0.472213
COQ7	0.758335	1.53888	3.79658	0.33715	918	Not Significant	0.472177
IFNAR1	1.31822	2.11607	10.1585	0.337468	918	Not Significant	0.471767
ITGAM	0.72007	1.44484	4.09181	0.337626	918	Not Significant	0.471564
IL20RB	0.755125	1.52947	3.82644	0.338357	918	Not Significant	0.470624
SSC4D	1.07437	2.52839	3.47083	0.338533	918	Not Significant	0.470399
AK1	0.856981	1.86751	3.24075	0.338875	918	Not Significant	0.469961
PTS	0.812214	1.6992	3.47061	0.339265	918	Not Significant	0.469461
ZBTB17	1.31777	2.11129	10.2135	0.340356	918	Not Significant	0.468067
PECAM1	1.51691	1.9042	35.61	0.340415	918	Not Significant	0.467991
LGALS3	1.36461	2.05461	13.2768	0.340523	918	Not Significant	0.467853
AKT1S1	0.875021	1.94389	3.16421	0.341205	918	Not Significant	0.466984
DGCR6	1.27441	2.16664	8.17081	0.341594	918	Not Significant	0.466489
CLPP	0.898888	2.05744	3.06469	0.342015	918	Not Significant	0.465955
TGFA	1.28806	2.14601	8.78188	0.342651	918	Not Significant	0.465148
ERCC1	0.656913	1.31712	4.79065	0.343348	918	Not Significant	0.464265
ANXA11	0.85649	1.86199	3.25453	0.343414	918	Not Significant	0.464182
TSHB	1.20157	2.27371	5.79889	0.344036	918	Not Significant	0.463397
SLAMF6	1.34365	2.07059	11.9475	0.344993	918	Not Significant	0.46219
GPR15L	1.15917	2.34684	4.83122	0.345089	918	Not Significant	0.462069
ITM2A	1.19803	2.2776	5.71851	0.345419	918	Not Significant	0.461653
ESR1	0.767043	1.55516	3.79012	0.346525	918	Not Significant	0.460265
MEPE	1.55102	1.86004	48.2478	0.347651	918	Not Significant	0.458857
CTLA4	1.43091	1.96596	20.6751	0.349019	918	Not Significant	0.45715
FDX2	1.21704	2.23993	6.27561	0.349554	918	Not Significant	0.456486
CTRL	1.12077	2.41629	4.15287	0.350417	918	Not Significant	0.455414
HLA_DRA	1.20289	2.26187	5.88733	0.350541	918	Not Significant	0.455261
CNTN5	1.23632	2.20769	6.88971	0.350559	918	Not Significant	0.455239
IMPA1	1.22482	2.22499	6.52615	0.351083	918	Not Significant	0.45459
F11R	1.17956	2.30006	5.31449	0.352243	918	Not Significant	0.453158
ELOB	1.30638	2.1038	9.92098	0.352428	918	Not Significant	0.45293
RWDD1	1.25058	2.18038	7.43602	0.353864	918	Not Significant	0.451164
BRAP	0.889905	2.00352	3.12559	0.355337	918	Not Significant	0.449359
HBQ1	0.869203	1.90722	3.22253	0.355457	918	Not Significant	0.449214
PROK1	1.16552	2.32093	5.01985	0.355918	918	Not Significant	0.44865
SF3B4	1.1994	2.25852	5.8459	0.356814	918	Not Significant	0.447558
AIDA	1.16534	2.31953	5.02321	0.357229	918	Not Significant	0.447053
PILRA	1.31873	2.07769	10.7849	0.357773	918	Not Significant	0.446392
ASPSCR1	0.833589	1.76014	3.41781	0.358135	918	Not Significant	0.445953
AFAP1	1.16094	2.32656	4.934	0.358256	918	Not Significant	0.445806
CLASP1	0.886336	1.98387	3.148	0.358609	918	Not Significant	0.445379
KIT	1.40728	1.97088	18.5211	0.358689	918	Not Significant	0.445282
PADI4	1.16804	2.31185	5.09359	0.35916	918	Not Significant	0.444712
CHRDL2	1.15969	2.32771	4.91262	0.359216	918	Not Significant	0.444644
APBB1IP	1.19824	2.25685	5.83523	0.359315	918	Not Significant	0.444525
DLGAP5	1.22844	2.20518	6.74136	0.359891	918	Not Significant	0.443829
SRPK2	1.15314	2.33934	4.78097	0.360098	918	Not Significant	0.443579
EDEM2	0.74335	1.48265	4.06764	0.360149	918	Not Significant	0.443518
GIP	0.828188	1.7378	3.45965	0.361096	918	Not Significant	0.442378
ALDH5A1	0.81708	1.6979	3.52934	0.36161	918	Not Significant	0.441759
HAO1	0.94641	2.31746	2.90288	0.363156	918	Not Significant	0.439907
IL13RA2	1.48068	1.88382	31.8771	0.365048	918	Not Significant	0.43765
DCTN6	0.888374	1.98896	3.1511	0.365146	918	Not Significant	0.437533
PLA2G4A	1.15744	2.3234	4.89937	0.365934	918	Not Significant	0.436597
INPPL1	1.14314	2.352	4.60857	0.366119	918	Not Significant	0.436378
GZMH	1.1177	2.40601	4.14911	0.366314	918	Not Significant	0.436147
LHPP	1.25464	2.15303	7.78834	0.366435	918	Not Significant	0.436003
GNPDA1	1.27463	2.12194	8.66717	0.367026	918	Not Significant	0.435303
GCG	0.943977	2.29939	2.91595	0.367896	918	Not Significant	0.434275
CASP8	0.857534	1.84716	3.31461	0.368014	918	Not Significant	0.434135
TACC3	1.12996	2.3772	4.36891	0.368231	918	Not Significant	0.433879
APCS	0.761995	1.52401	3.9672	0.368565	918	Not Significant	0.433486
ACRBP	1.33429	2.03511	12.2504	0.369685	918	Not Significant	0.432168
ACOX1	0.837771	1.76535	3.43807	0.371249	918	Not Significant	0.430334
PM20D1	1.06404	2.53039	3.38559	0.372401	918	Not Significant	0.428989
CD82	1.21061	2.21435	6.31916	0.373118	918	Not Significant	0.428154
TNFSF11	0.848465	1.80546	3.38203	0.373529	918	Not Significant	0.427676
CRADD	0.882279	1.95322	3.19863	0.373798	918	Not Significant	0.427363
TNFRSF6B	1.22961	2.18083	6.95249	0.373833	918	Not Significant	0.427322
STIP1	1.2161	2.20305	6.50386	0.374255	918	Not Significant	0.426832
KRT5	1.21115	2.20968	6.3607	0.375522	918	Not Significant	0.425365
NXPH1	1.33103	2.02818	12.2482	0.375549	918	Not Significant	0.425334
PROC	1.48011	1.862	33.9214	0.375657	918	Not Significant	0.425208
COL28A1	1.1384	2.35023	4.55676	0.375778	918	Not Significant	0.425069
LTBP2	1.24392	2.15267	7.52441	0.376676	918	Not Significant	0.424032
EHBP1	1.14948	2.3256	4.78533	0.376804	918	Not Significant	0.423885
C9ORF40	0.876651	1.92446	3.23471	0.376911	918	Not Significant	0.423761
HDGFL2	1.16404	2.29516	5.10868	0.377378	918	Not Significant	0.423224
APOA1	0.650724	1.28435	5.43071	0.378185	918	Not Significant	0.422295
KIFBP	1.17989	2.26173	5.50562	0.379084	918	Not Significant	0.421264
WASF1	1.14082	2.3404	4.62083	0.379591	918	Not Significant	0.420684
SPINK6	1.16978	2.28071	5.25772	0.3796	918	Not Significant	0.420674
LGMN	0.710483	1.39251	4.59301	0.38024	918	Not Significant	0.419943
KRT14	1.56707	1.77439	72.4054	0.381137	918	Not Significant	0.418919
PLA2G7	0.728702	1.4311	4.39919	0.381954	918	Not Significant	0.417989
DNAJB2	0.832735	1.73624	3.51445	0.383514	918	Not Significant	0.416219
BCHE	0.708907	1.38668	4.65189	0.383685	918	Not Significant	0.416025
HS1BP3	1.12446	2.37167	4.32376	0.383741	918	Not Significant	0.415962
HBZ	0.911076	2.09346	3.07559	0.383783	918	Not Significant	0.415914
CCL2	1.1739	2.26672	5.38686	0.383796	918	Not Significant	0.415899
ROBO2	1.48333	1.83989	36.9197	0.384731	918	Not Significant	0.414842
GTF2IRD1	1.17071	2.27111	5.31683	0.385183	918	Not Significant	0.414333
MPI	1.15789	2.29648	5.01595	0.385751	918	Not Significant	0.413693
SLIT2	0.768044	1.52649	4.03347	0.385891	918	Not Significant	0.413535
MESD	1.11458	2.39209	4.15522	0.385989	918	Not Significant	0.413426
MASP1	1.57022	1.75882	78.7752	0.387218	918	Not Significant	0.412044
MILR1	1.21186	2.18965	6.51326	0.387514	918	Not Significant	0.411713
MAP4K5	1.13262	2.34873	4.49223	0.3876	918	Not Significant	0.411616
FGFBP1	0.851382	1.80303	3.42009	0.39102	918	Not Significant	0.407802
BLVRB	0.883054	1.94297	3.23488	0.392021	918	Not Significant	0.406691
MATN3	0.743618	1.45765	4.33814	0.393033	918	Not Significant	0.405571
PRDX5	1.22392	2.15899	7.00298	0.393264	918	Not Significant	0.405316
CST5	1.122	2.36538	4.31556	0.394276	918	Not Significant	0.4042
DCUN1D2	1.12318	2.36183	4.33996	0.394941	918	Not Significant	0.403467
DPP6	1.17628	2.2446	5.53617	0.395986	918	Not Significant	0.40232
PLPBP	1.2004	2.19702	6.2383	0.39631	918	Not Significant	0.401965
CPOX	1.59336	1.72094	107.403	0.396451	918	Not Significant	0.40181
TST	1.1703	2.25579	5.38489	0.396688	918	Not Significant	0.401551
SELPLG	0.666842	1.2984	5.48965	0.396931	918	Not Significant	0.401285
CNPY2	0.872455	1.88841	3.31122	0.398181	918	Not Significant	0.39992
CFI	1.58224	1.72584	98.2524	0.398212	918	Not Significant	0.399885
MIA	1.26271	2.08488	8.75956	0.398539	918	Not Significant	0.399529
SLITRK6	1.28738	2.04499	10.142	0.399403	918	Not Significant	0.398588
LDLR	1.21659	2.16045	6.83067	0.400452	918	Not Significant	0.39745
TBCC	1.1689	2.25302	5.3769	0.400698	918	Not Significant	0.397183
CCL24	0.908551	2.06729	3.11626	0.401335	918	Not Significant	0.396493
VASH1	1.14913	2.2937	4.9069	0.402064	918	Not Significant	0.395705
CD36	1.25119	2.09733	8.27805	0.402187	918	Not Significant	0.395572
CTSO	1.24344	2.10873	7.94328	0.403142	918	Not Significant	0.394542
VSIR	1.2213	2.14712	7.04273	0.403401	918	Not Significant	0.394263
NCLN	0.736188	1.43166	4.52834	0.403535	918	Not Significant	0.394119
OSCAR	1.31988	1.9901	12.5714	0.403553	918	Not Significant	0.394099
CCND2	1.28969	2.03307	10.4246	0.404016	918	Not Significant	0.393602
CSPG4	1.25236	2.09184	8.3736	0.404231	918	Not Significant	0.39337
FGF2	0.895215	1.99397	3.19393	0.404383	918	Not Significant	0.393207
AKT3	0.855644	1.80919	3.43794	0.404908	918	Not Significant	0.392643
AKR1B1	0.886071	1.94755	3.24739	0.404924	918	Not Significant	0.392626
HRAS	0.905774	2.04941	3.13732	0.405027	918	Not Significant	0.392517
NT5E	0.805614	1.62233	3.82409	0.405975	918	Not Significant	0.391501
CCDC134	1.21452	2.15468	6.8316	0.406376	918	Not Significant	0.391072
FBP1	0.908837	2.06486	3.12424	0.406916	918	Not Significant	0.390495
F10	0.778644	1.53839	4.08593	0.407511	918	Not Significant	0.389861
BACH1	0.885629	1.94284	3.2575	0.408133	918	Not Significant	0.389199
ATXN10	0.888068	1.9547	3.24364	0.408378	918	Not Significant	0.388938
DDR1	1.28369	2.03392	10.1863	0.408557	918	Not Significant	0.388747
MAX	0.894808	1.98854	3.20528	0.408736	918	Not Significant	0.388557
HMGCS1	0.779048	1.53849	4.09107	0.40878	918	Not Significant	0.38851
DAG1	0.843291	1.75506	3.5404	0.40936	918	Not Significant	0.387895
IL1A	0.909694	2.06781	3.12396	0.409441	918	Not Significant	0.387808
ECM1	0.799178	1.59805	3.90567	0.410139	918	Not Significant	0.387068
BABAM1	1.53505	1.73887	70.7593	0.41047	918	Not Significant	0.386719
ARID3A	1.31923	1.97663	12.8602	0.411132	918	Not Significant	0.386019
DEFB103A_DEFB103B	0.826105	1.688	3.68224	0.411698	918	Not Significant	0.385421
L1CAM	0.740652	1.43547	4.56087	0.412021	918	Not Significant	0.38508
COL2A1	0.878784	1.9066	3.30921	0.412123	918	Not Significant	0.384973
FN1	0.700559	1.34873	5.15782	0.412364	918	Not Significant	0.384719
DCUN1D1	0.831341	1.70594	3.64723	0.413191	918	Not Significant	0.383849
GADD45B	1.20557	2.15968	6.60361	0.413801	918	Not Significant	0.383208
VPS53	1.15201	2.27	5.04748	0.414959	918	Not Significant	0.381995
ARL13B	1.16498	2.23944	5.38367	0.41617	918	Not Significant	0.380729
GALNT10	0.782863	1.54275	4.11058	0.416817	918	Not Significant	0.380054
CRKL	0.922176	2.13478	3.06907	0.416829	918	Not Significant	0.380042
PNPT1	1.109	2.37044	4.15788	0.418622	918	Not Significant	0.378178
CD5L	1.20856	2.14578	6.77374	0.418851	918	Not Significant	0.37794
ADGRE1	1.17913	2.20206	5.81994	0.420909	918	Not Significant	0.375812
SCAMP3	1.13149	2.3101	4.6138	0.421354	918	Not Significant	0.375353
STAT5B	1.0912	2.41515	3.85891	0.42216	918	Not Significant	0.374522
PRCP	0.751573	1.45379	4.52501	0.422231	918	Not Significant	0.37445
MERTK	1.36713	1.88982	18.8503	0.422731	918	Not Significant	0.373936
HEBP1	1.12958	2.31216	4.58263	0.423484	918	Not Significant	0.373163
AKR1C4	1.08195	2.44018	3.71449	0.423721	918	Not Significant	0.37292
NUDT2	1.16952	2.21775	5.56923	0.424295	918	Not Significant	0.372333
PTX3	1.20571	2.14104	6.75007	0.425226	918	Not Significant	0.37138
PREB	1.42178	1.81822	29.4054	0.425931	918	Not Significant	0.370661
KAZALD1	1.22931	2.09384	7.72867	0.426547	918	Not Significant	0.370033
VSTM1	1.21089	2.12753	6.97374	0.427284	918	Not Significant	0.369284
BNIP3L	1.27267	2.01723	10.056	0.427303	918	Not Significant	0.369264
CWC15	1.17303	2.20472	5.69995	0.427908	918	Not Significant	0.36865
ACADSB	0.896326	1.98115	3.23853	0.428296	918	Not Significant	0.368256
RABGAP1L	1.21284	2.12205	7.06448	0.428311	918	Not Significant	0.368241
GAD1	1.40597	1.83137	26.2331	0.428333	918	Not Significant	0.368218
FIS1	0.907618	2.04204	3.17029	0.428621	918	Not Significant	0.367927
FGR	1.10582	2.3675	4.13245	0.429029	918	Not Significant	0.367513
TBC1D5	1.14318	2.27147	4.91803	0.429188	918	Not Significant	0.367353
NUB1	1.15322	2.24702	5.16896	0.429634	918	Not Significant	0.366901
CNTF	1.3886	1.84927	23.0198	0.429689	918	Not Significant	0.366846
VEGFC	1.20562	2.13353	6.80814	0.429961	918	Not Significant	0.366571
HGF	1.1639	2.22156	5.45832	0.430268	918	Not Significant	0.366261
SORD	0.893801	1.96544	3.26177	0.431453	918	Not Significant	0.365067
RRM2B	1.17957	2.18443	5.93417	0.431935	918	Not Significant	0.364582
PTN	1.19077	2.16026	6.30239	0.432174	918	Not Significant	0.364341
ITGA5	1.39072	1.8408	23.7977	0.432623	918	Not Significant	0.363891
CINP	1.33503	1.91291	15.6082	0.432711	918	Not Significant	0.363802
PVR	0.738573	1.41326	4.84048	0.433643	918	Not Significant	0.362867
CCL27	1.11992	2.32402	4.42497	0.433946	918	Not Significant	0.362565
CA13	0.920896	2.11471	3.10299	0.434603	918	Not Significant	0.361907
GHRHR	1.138	2.27588	4.8297	0.435398	918	Not Significant	0.361113
ANGPTL1	0.776942	1.50981	4.32838	0.435521	918	Not Significant	0.360991
EXOSC10	1.1732	2.1926	5.77295	0.435753	918	Not Significant	0.36076
CEACAM3	0.864103	1.81785	3.48803	0.437451	918	Not Significant	0.35907
WWP2	1.24323	2.04947	8.61869	0.437493	918	Not Significant	0.359029
TGFBI	1.44784	1.76525	39.9914	0.437989	918	Not Significant	0.358537
TNFRSF13B	1.16658	2.20376	5.59734	0.438265	918	Not Significant	0.358263
PSMG3	1.23756	2.05843	8.34306	0.438272	918	Not Significant	0.358256
SKAP2	1.12287	2.30981	4.50904	0.439187	918	Not Significant	0.35735
ARG2	0.736908	1.40449	4.94647	0.439752	918	Not Significant	0.356792
MUC16	1.06253	2.48528	3.45595	0.441767	918	Not Significant	0.354807
BGN	1.05841	2.49863	3.39837	0.442223	918	Not Significant	0.354358
DOK1	0.937253	2.213	3.02184	0.442633	918	Not Significant	0.353956
FLT3LG	0.825208	1.65739	3.84894	0.442761	918	Not Significant	0.35383
CBX2	0.766218	1.47375	4.54428	0.443413	918	Not Significant	0.353192
RNF41	1.17888	2.16818	6.0243	0.44349	918	Not Significant	0.353116
AGBL2	0.899422	1.98507	3.25384	0.443927	918	Not Significant	0.352689
HHEX	1.11832	2.31417	4.4395	0.44555	918	Not Significant	0.351104
EDIL3	1.21704	2.08035	7.55327	0.448254	918	Not Significant	0.348476
CFHR4	1.12567	2.29067	4.61259	0.448464	918	Not Significant	0.348273
MSRA	1.1729	2.17144	5.89556	0.450092	918	Not Significant	0.346699
ATP6V1D	0.746042	1.41731	4.93257	0.450149	918	Not Significant	0.346643
GNLY	0.890737	1.93324	3.33209	0.451231	918	Not Significant	0.345601
FUCA1	0.92135	2.10343	3.13188	0.453902	918	Not Significant	0.343038
ATRN	0.595133	1.16527	10.1309	0.454059	918	Not Significant	0.342888
IGSF9	0.929856	2.15672	3.08009	0.45425	918	Not Significant	0.342705
ST6GAL1	1.4005	1.78463	29.5575	0.454627	918	Not Significant	0.342345
ENPP2	1.18575	2.13498	6.38375	0.454887	918	Not Significant	0.342096
VWF	0.858781	1.77884	3.59834	0.455088	918	Not Significant	0.341904
ANK2	0.874666	1.85026	3.46706	0.455487	918	Not Significant	0.341524
IL21R	0.838414	1.69451	3.79183	0.45617	918	Not Significant	0.340873
CRYM	0.861991	1.79149	3.57651	0.456583	918	Not Significant	0.34048
CEMIP2	0.743483	1.40467	5.08717	0.4581	918	Not Significant	0.339039
MARCO	1.4171	1.75671	35.3086	0.458794	918	Not Significant	0.338383
HCG22	0.819199	1.62127	4.01005	0.459015	918	Not Significant	0.338173
AFP	0.905496	2.00608	3.24702	0.459188	918	Not Significant	0.338009
HMOX1	1.13548	2.24979	4.90428	0.459594	918	Not Significant	0.337626
BOLA2_BOLA2B	0.840575	1.69966	3.78886	0.459708	918	Not Significant	0.337518
MMP10	1.1265	2.27329	4.68908	0.460131	918	Not Significant	0.337119
CPB1	1.08298	2.40169	3.81373	0.460938	918	Not Significant	0.336358
ADA	1.21499	2.0624	7.68548	0.461119	918	Not Significant	0.336187
IL5RA	0.863133	1.79164	3.58797	0.461961	918	Not Significant	0.335395
ASS1	0.898704	1.96626	3.30204	0.46197	918	Not Significant	0.335386
GALNT7	0.747961	1.41158	5.06807	0.462489	918	Not Significant	0.334899
HADH	1.14378	2.22392	5.13857	0.462549	918	Not Significant	0.334842
FGF6	1.20268	2.08423	7.16741	0.463366	918	Not Significant	0.334076
CORO1A	0.917717	2.07356	3.17359	0.464049	918	Not Significant	0.333436
KRT18	1.12728	2.26552	4.72969	0.464383	918	Not Significant	0.333124
BTN1A1	0.748096	1.40995	5.09881	0.464804	918	Not Significant	0.33273
ARF6	0.921469	2.09547	3.15121	0.465464	918	Not Significant	0.332114
SAMD9L	1.15359	2.19368	5.44123	0.466086	918	Not Significant	0.331534
FH	1.10541	2.32263	4.26322	0.469168	918	Not Significant	0.328671
C4BPB	0.84634	1.71356	3.78097	0.469418	918	Not Significant	0.328441
TMPRSS15	0.902212	1.97917	3.2948	0.469462	918	Not Significant	0.328399
CORO6	1.20815	2.06174	7.51822	0.469743	918	Not Significant	0.328139
CAMKK1	0.84184	1.69496	3.83089	0.470084	918	Not Significant	0.327825
FOSB	1.17561	2.13315	6.1983	0.470485	918	Not Significant	0.327454
C1R	1.7219	1.48097	1901.24	0.471179	918	Not Significant	0.326814
LRRN1	0.82272	1.62227	4.05112	0.471265	918	Not Significant	0.326734
PTPN1	1.13444	2.23612	4.9491	0.471532	918	Not Significant	0.326489
ALMS1	0.800856	1.54758	4.3436	0.472937	918	Not Significant	0.325196
NGF	2.45046	1.23521	2.21436e+12	0.473556	918	Not Significant	0.324629
FKBP4	0.849599	1.72278	3.7698	0.473754	918	Not Significant	0.324447
FUS	1.2014	2.06928	7.27782	0.473782	918	Not Significant	0.324422
PAMR1	1.38436	1.76357	29.311	0.474851	918	Not Significant	0.323443
LAMP2	1.55297	1.58995	181.454	0.475371	918	Not Significant	0.322967
CETN2	0.899701	1.96019	3.32906	0.475411	918	Not Significant	0.322931
CYB5R2	1.16103	2.16067	5.75289	0.475514	918	Not Significant	0.322837
GSTM4	1.09975	2.33222	4.1713	0.475795	918	Not Significant	0.32258
DEFB4A_DEFB4B	0.961906	2.37353	2.91666	0.47644	918	Not Significant	0.321991
MSLN	1.14189	2.20867	5.18387	0.476626	918	Not Significant	0.321822
BMP4	0.855483	1.74419	3.72695	0.477181	918	Not Significant	0.321317
PADI2	1.19149	2.08526	6.90179	0.477313	918	Not Significant	0.321197
CASC3	1.22341	2.01583	8.45732	0.477878	918	Not Significant	0.320683
BMP6	0.851453	1.72573	3.77588	0.478735	918	Not Significant	0.319905
AMIGO2	1.28016	1.90851	12.624	0.478756	918	Not Significant	0.319886
PDCD6	1.19274	2.07964	6.97939	0.478976	918	Not Significant	0.319687
TANK	1.16114	2.15454	5.79203	0.4793	918	Not Significant	0.319393
RET	1.2474	1.96609	9.99024	0.479372	918	Not Significant	0.319328
SUMF2	1.19947	2.06197	7.30182	0.480525	918	Not Significant	0.318284
PPP1R9B	1.11493	2.27886	4.52305	0.481269	918	Not Significant	0.317612
CPTP	1.25215	1.95253	10.4141	0.48187	918	Not Significant	0.31707
FOXO1	0.924852	2.10332	3.1595	0.482943	918	Not Significant	0.316104
MYO9B	1.14244	2.19766	5.24657	0.483148	918	Not Significant	0.315919
IL34	1.29393	1.87654	14.2958	0.483396	918	Not Significant	0.315697
GP5	0.813069	1.5773	4.26585	0.483569	918	Not Significant	0.315542
EPGN	1.09905	2.32445	4.18726	0.484292	918	Not Significant	0.314893
ADGRG2	0.810496	1.56761	4.3113	0.484743	918	Not Significant	0.314488
CEP350	1.29299	1.87438	14.3104	0.485295	918	Not Significant	0.313994
CD84	1.24678	1.95541	10.1554	0.485752	918	Not Significant	0.313585
TNR	0.836332	1.65829	3.9864	0.486077	918	Not Significant	0.313295
MFAP3	1.19917	2.05297	7.38331	0.48612	918	Not Significant	0.313256
ISLR2	0.804601	1.54704	4.40907	0.486209	918	Not Significant	0.313177
CD177	1.04459	2.51905	3.2579	0.486218	918	Not Significant	0.313169
AAMDC	1.19798	2.05513	7.33262	0.486421	918	Not Significant	0.312988
NFATC3	0.863149	1.76847	3.69435	0.486767	918	Not Significant	0.312679
PPME1	1.1838	2.08677	6.7197	0.487001	918	Not Significant	0.31247
CLEC12A	1.54512	1.57265	194.995	0.487222	918	Not Significant	0.312273
WFDC12	1.10349	2.30554	4.29634	0.48816	918	Not Significant	0.311438
FCAMR	1.08629	2.36212	3.94647	0.488349	918	Not Significant	0.31127
GLOD4	0.821631	1.60206	4.18873	0.488442	918	Not Significant	0.311187
APEX1	0.891058	1.9018	3.43905	0.488775	918	Not Significant	0.310891
IFNLR1	1.19974	2.0465	7.46273	0.489127	918	Not Significant	0.310578
KLK4	1.09571	2.32841	4.13914	0.490147	918	Not Significant	0.309674
STX6	1.17526	2.10021	6.43275	0.491259	918	Not Significant	0.308689
CEACAM1	0.787712	1.49066	4.73157	0.491348	918	Not Significant	0.308611
CTRB1	1.07617	2.39436	3.76763	0.491392	918	Not Significant	0.308572
NT5C3A	1.13765	2.19834	5.17093	0.491704	918	Not Significant	0.308296
LY96	1.27645	1.88942	12.9455	0.491996	918	Not Significant	0.308038
COL5A1	1.15977	2.13679	5.87933	0.492808	918	Not Significant	0.307322
KLK10	1.221	1.99389	8.67446	0.492811	918	Not Significant	0.307319
SLAMF7	0.866759	1.77874	3.68588	0.493002	918	Not Significant	0.307151
CHEK2	1.25139	1.93219	10.7784	0.493446	918	Not Significant	0.30676
CHRM1	1.33106	1.79846	20.4629	0.493644	918	Not Significant	0.306586
ITGB1	1.40293	1.70091	40.6697	0.494473	918	Not Significant	0.305858
APOH	1.15926	2.13408	5.88755	0.495355	918	Not Significant	0.305083
YES1	1.08932	2.34301	4.02961	0.496145	918	Not Significant	0.304391
CDHR1	0.868604	1.78334	3.68481	0.49698	918	Not Significant	0.303661
FOLR3	1.02959	2.57633	3.06525	0.497733	918	Not Significant	0.303004
CXCL6	0.919812	2.05834	3.2284	0.498938	918	Not Significant	0.301954
CFP	1.40192	1.69216	41.947	0.499374	918	Not Significant	0.301574
IL17RA	1.14865	2.15591	5.57058	0.499528	918	Not Significant	0.301441
EDAR	0.927251	2.10504	3.1744	0.50049	918	Not Significant	0.300604
SUGT1	1.12018	2.23443	4.76229	0.502437	918	Not Significant	0.298918
CSDE1	0.915166	2.02593	3.2748	0.503064	918	Not Significant	0.298377
PXN	1.21755	1.98225	8.72818	0.503214	918	Not Significant	0.298247
NSFL1C	1.16692	2.10041	6.26422	0.503819	918	Not Significant	0.297725
FUT1	0.878701	1.82471	3.61041	0.503845	918	Not Significant	0.297703
HGFAC	0.780981	1.45846	5.03403	0.505294	918	Not Significant	0.296456
LYPD3	0.795358	1.49943	4.76659	0.505968	918	Not Significant	0.295877
CXCL11	1.07871	2.36938	3.85322	0.506495	918	Not Significant	0.295425
BCL7A	0.852215	1.70067	3.92624	0.507589	918	Not Significant	0.294488
SRP14	1.1582	2.11417	6.00005	0.509434	918	Not Significant	0.292912
ARID4B	0.84598	1.67284	4.01869	0.509722	918	Not Significant	0.292666
HRG	1.23049	1.9422	9.78547	0.510088	918	Not Significant	0.292355
TACSTD2	1.24886	1.90391	11.2699	0.510844	918	Not Significant	0.291712
KLK14	1.15464	2.11881	5.90359	0.512542	918	Not Significant	0.290271
GZMA	1.17942	2.05199	6.92533	0.513643	918	Not Significant	0.289339
CCL13	0.917351	2.03007	3.28211	0.513792	918	Not Significant	0.289213
KLK13	0.873489	1.78934	3.71104	0.514075	918	Not Significant	0.288973
SERPINA12	1.08357	2.34278	3.97158	0.514276	918	Not Significant	0.288804
EIF4G3	1.11493	2.23388	4.69548	0.514708	918	Not Significant	0.288439
IL1RL2	0.855357	1.7055	3.9372	0.515948	918	Not Significant	0.287394
DEFB116	0.908691	1.97372	3.36841	0.5176	918	Not Significant	0.286006
CLU	1.46183	1.58836	101.329	0.517693	918	Not Significant	0.285928
MAP2K6	1.10285	2.26833	4.41492	0.518984	918	Not Significant	0.284846
GOT1	0.866125	1.74964	3.82288	0.519315	918	Not Significant	0.284569
DOC2B	0.803087	1.51008	4.78163	0.51935	918	Not Significant	0.28454
GBP4	1.12605	2.19108	5.03558	0.519862	918	Not Significant	0.284112
EFNB2	1.12258	2.20082	4.94092	0.520665	918	Not Significant	0.283442
XCL1	1.16497	2.07606	6.41027	0.521411	918	Not Significant	0.282819
CDKN1A	0.943719	2.20448	3.08529	0.521644	918	Not Significant	0.282626
GLT8D2	1.13253	2.16675	5.25299	0.522719	918	Not Significant	0.281732
S100A11	1.20183	1.98156	8.26525	0.522754	918	Not Significant	0.281702
EIF1AX	0.845056	1.65324	4.13904	0.525193	918	Not Significant	0.279681
DDX4	0.834947	1.61305	4.29757	0.525958	918	Not Significant	0.279049
PPP1R12A	1.10231	2.26038	4.43676	0.52635	918	Not Significant	0.278725
CASP2	0.905305	1.94499	3.42799	0.526829	918	Not Significant	0.27833
DUSP3	0.932894	2.1212	3.18143	0.52769	918	Not Significant	0.277621
CADPS	1.17295	2.04258	6.86427	0.528537	918	Not Significant	0.276925
PDGFRB	1.2779	1.81335	15.5454	0.529356	918	Not Significant	0.276252
SCLY	1.17164	2.04298	6.83116	0.530276	918	Not Significant	0.275498
GYS1	0.93746	2.15124	3.14945	0.530767	918	Not Significant	0.275096
CENPF	0.850773	1.67067	4.09728	0.530859	918	Not Significant	0.275021
DDA1	1.23933	1.88212	11.3448	0.531919	918	Not Significant	0.274154
CDKL5	0.867058	1.74081	3.88129	0.531946	918	Not Significant	0.274133
CDC27	0.903984	1.9308	3.4627	0.533459	918	Not Significant	0.272899
LGALS8	1.14502	2.11114	5.781	0.534023	918	Not Significant	0.27244
LRIG1	0.790077	1.45547	5.27586	0.534967	918	Not Significant	0.271673
PRKRA	1.1282	2.15869	5.22846	0.536653	918	Not Significant	0.270306
PRL	1.10731	2.22796	4.62095	0.537119	918	Not Significant	0.269929
LILRA2	1.23209	1.88506	10.9634	0.538144	918	Not Significant	0.269102
GET3	0.852972	1.66953	4.13514	0.540578	918	Not Significant	0.267142
GNPDA2	0.840103	1.61697	4.34348	0.540979	918	Not Significant	0.266819
ENOPH1	0.813042	1.51958	4.85393	0.541405	918	Not Significant	0.266477
ABO	0.949085	2.23115	3.07229	0.541483	918	Not Significant	0.266416
IDO1	0.934436	2.12014	3.1961	0.541884	918	Not Significant	0.266094
DXO	1.16611	2.03711	6.76061	0.542056	918	Not Significant	0.265956
CEND1	0.876111	1.77237	3.82349	0.542653	918	Not Significant	0.265478
COX6B1	0.802018	1.48269	5.12006	0.54315	918	Not Significant	0.26508
PRTN3	1.17638	2.00111	7.35137	0.546634	918	Not Significant	0.262304
IRAG2	1.09068	2.27483	4.25187	0.547624	918	Not Significant	0.261518
FES	1.14071	2.10066	5.77236	0.548193	918	Not Significant	0.261067
SIGLEC9	1.33002	1.68833	29.2987	0.548647	918	Not Significant	0.260707
LEPR	0.819883	1.53483	4.80199	0.548706	918	Not Significant	0.260661
CDC25A	0.844286	1.62493	4.34192	0.54884	918	Not Significant	0.260554
ASAH1	0.847082	1.63502	4.30365	0.54991	918	Not Significant	0.259709
NPTX1	1.18882	1.9623	8.13776	0.550136	918	Not Significant	0.25953
MPIG6B	1.142	2.08924	5.87112	0.552589	918	Not Significant	0.257597
SERPINB5	1.17151	2.00303	7.2116	0.552761	918	Not Significant	0.257463
RARRES1	1.15944	2.03644	6.62062	0.552993	918	Not Significant	0.25728
JCHAIN	1.16842	2.00936	7.07375	0.553954	918	Not Significant	0.256526
CTSE	0.885749	1.80794	3.76154	0.554775	918	Not Significant	0.255883
AP2B1	1.13666	2.10196	5.69271	0.555012	918	Not Significant	0.255698
AHCY	0.913818	1.96885	3.43033	0.555067	918	Not Significant	0.255655
AGXT	0.942383	2.16751	3.15195	0.555684	918	Not Significant	0.255172
CCL26	1.04232	2.47898	3.30921	0.556436	918	Not Significant	0.254585
LAT2	1.06659	2.3639	3.75213	0.556602	918	Not Significant	0.254455
IGHMBP2	1.1406	2.08375	5.88275	0.558382	918	Not Significant	0.253068
FLT3	0.848833	1.63191	4.35441	0.559165	918	Not Significant	0.25246
IL11	1.0856	2.27967	4.17948	0.55928	918	Not Significant	0.25237
LSM1	1.19654	1.92447	8.9083	0.559799	918	Not Significant	0.251968
MIF	1.14216	2.07574	5.96699	0.56019	918	Not Significant	0.251665
PVALB	1.08647	2.2746	4.20543	0.560412	918	Not Significant	0.251493
TMPRSS5	0.848951	1.63029	4.36926	0.561044	918	Not Significant	0.251003
GP1BB	0.909221	1.93349	3.50374	0.561645	918	Not Significant	0.250538
STXBP3	0.835289	1.57481	4.64758	0.562682	918	Not Significant	0.249737
IL4	1.07124	2.3362	3.86675	0.562784	918	Not Significant	0.249658
DGKZ	0.853529	1.64691	4.30696	0.563212	918	Not Significant	0.249328
KLK1	1.05595	2.40591	3.56108	0.563321	918	Not Significant	0.249244
HMMR	0.861509	1.68034	4.17896	0.564267	918	Not Significant	0.248515
GGH	1.15185	2.03854	6.44174	0.564359	918	Not Significant	0.248444
COL4A4	0.876541	1.75012	3.94632	0.564816	918	Not Significant	0.248093
CFC1	1.08898	2.25748	4.29051	0.565524	918	Not Significant	0.247549
KLB	1.10462	2.19617	4.71606	0.565562	918	Not Significant	0.24752
USP8	1.08858	2.25496	4.29447	0.568548	918	Not Significant	0.245233
SDC4	0.885149	1.78913	3.84522	0.568912	918	Not Significant	0.244955
BCL2L15	1.15	2.03598	6.42449	0.568914	918	Not Significant	0.244953
GPIHBP1	1.08818	2.2547	4.29084	0.569905	918	Not Significant	0.244197
RHOC	1.07823	2.29657	4.04836	0.570099	918	Not Significant	0.24405
OSMR	1.48534	1.4604	338.888	0.570433	918	Not Significant	0.243795
OSM	1.10236	2.19688	4.68333	0.570784	918	Not Significant	0.243528
EXTL1	0.857531	1.65508	4.30377	0.571073	918	Not Significant	0.243309
BAP18	1.10106	2.19981	4.65415	0.572188	918	Not Significant	0.242461
MMP3	1.12032	2.12439	5.28967	0.574529	918	Not Significant	0.240688
DSG4	1.09208	2.23076	4.42131	0.575508	918	Not Significant	0.239949
IL18RAP	1.03151	2.52273	3.15774	0.575623	918	Not Significant	0.239862
C1QBP	1.12176	2.11742	5.35142	0.575642	918	Not Significant	0.239848
FCRL3	0.920954	1.99416	3.41719	0.575739	918	Not Significant	0.239774
MEP1B	1.06446	2.35177	3.76205	0.576011	918	Not Significant	0.239569
PLXNA4	1.11072	2.15677	4.9783	0.576163	918	Not Significant	0.239455
F13B	1.28596	1.70227	22.3913	0.576529	918	Not Significant	0.239178
CDCP1	1.09625	2.2115	4.54577	0.577077	918	Not Significant	0.238766
CRTAC1	0.841932	1.58337	4.67609	0.577532	918	Not Significant	0.238424
TBCB	1.0955	2.21312	4.53004	0.578023	918	Not Significant	0.238055
DPEP2	1.14547	2.0326	6.35854	0.578614	918	Not Significant	0.237611
CXCL13	1.08506	2.2556	4.25213	0.578701	918	Not Significant	0.237546
UXS1	0.855467	1.6373	4.41184	0.578725	918	Not Significant	0.237527
FOLH1	0.925869	2.0245	3.37156	0.578998	918	Not Significant	0.237323
EEF1D	1.07116	2.31636	3.91938	0.579431	918	Not Significant	0.236998
REG4	1.08716	2.24553	4.31048	0.579518	918	Not Significant	0.236933
FGD3	0.923949	2.00829	3.40178	0.581776	918	Not Significant	0.235244
CTRC	0.947673	2.18711	3.1506	0.582094	918	Not Significant	0.235007
ZBTB16	1.10382	2.17351	4.80396	0.582242	918	Not Significant	0.234897
EHD3	0.942788	2.14676	3.20104	0.583004	918	Not Significant	0.234328
SSC5D	1.17312	1.93889	7.99266	0.584295	918	Not Significant	0.233368
LEFTY2	1.11603	2.12318	5.22933	0.584597	918	Not Significant	0.233143
ENOX2	1.2738	1.70652	20.8204	0.584972	918	Not Significant	0.232865
SPRY2	1.08146	2.26176	4.19135	0.585555	918	Not Significant	0.232432
F7	0.888465	1.78737	3.89322	0.585654	918	Not Significant	0.232359
DOCK9	0.942531	2.14123	3.21164	0.586784	918	Not Significant	0.231522
TEK	1.31293	1.63533	33.2723	0.586796	918	Not Significant	0.231513
GBP1	1.08988	2.222	4.4272	0.587767	918	Not Significant	0.230795
ITGB2	0.837883	1.55555	4.8986	0.588014	918	Not Significant	0.230613
WFIKKN1	1.14862	2.00492	6.66354	0.588175	918	Not Significant	0.230493
SLAMF8	0.875223	1.71588	4.1319	0.588664	918	Not Significant	0.230133
BCL7B	0.826091	1.51171	5.21427	0.588791	918	Not Significant	0.230039
CDA	1.13743	2.03955	6.14234	0.589231	918	Not Significant	0.229714
ITGA6	1.18627	1.89214	9.08563	0.589628	918	Not Significant	0.229422
KIR3DL1	0.944697	2.15556	3.19623	0.590134	918	Not Significant	0.229049
BAG6	0.867813	1.67643	4.29569	0.592061	918	Not Significant	0.227634
PPIB	1.09066	2.21176	4.47529	0.592397	918	Not Significant	0.227387
TNNI3	0.911548	1.91375	3.59731	0.593018	918	Not Significant	0.226932
COPE	0.879194	1.73	4.09691	0.593301	918	Not Significant	0.226725
ATP6V1F	0.920771	1.97405	3.47863	0.593378	918	Not Significant	0.226668
EVI2B	0.839683	1.55539	4.9341	0.593927	918	Not Significant	0.226267
CLIP2	0.953716	2.22827	3.11187	0.593944	918	Not Significant	0.226255
LSP1	1.18581	1.88327	9.21997	0.594615	918	Not Significant	0.225764
ECSCR	0.834405	1.53473	5.08024	0.594615	918	Not Significant	0.225764
TBL1X	1.09234	2.20096	4.53808	0.594791	918	Not Significant	0.225635
CMIP	0.921593	1.9781	3.47332	0.594801	918	Not Significant	0.225629
APRT	1.1233	2.07759	5.61618	0.595554	918	Not Significant	0.225079
AARSD1	0.90524	1.87155	3.6967	0.595577	918	Not Significant	0.225062
CHL1	1.17136	1.92148	8.17361	0.595665	918	Not Significant	0.224998
IL17A	1.10361	2.1527	4.89646	0.595748	918	Not Significant	0.224938
HK2	0.838206	1.54713	5.00261	0.596127	918	Not Significant	0.224661
ID4	0.863261	1.65022	4.42705	0.596476	918	Not Significant	0.224407
F2	0.686792	1.18614	15.8498	0.596812	918	Not Significant	0.224162
MAP3K5	1.08433	2.23157	4.32645	0.59775	918	Not Significant	0.22348
WASF3	1.07624	2.26728	4.1165	0.598734	918	Not Significant	0.222766
C1QL2	1.17607	1.90163	8.60243	0.598847	918	Not Significant	0.222684
XRCC4	1.19973	1.83709	10.6616	0.599351	918	Not Significant	0.222319
EIF4EBP1	1.07902	2.25293	4.19311	0.5997	918	Not Significant	0.222066
CEP290	0.859449	1.62836	4.54927	0.600487	918	Not Significant	0.221497
CEACAM16	0.919878	1.95829	3.52209	0.602019	918	Not Significant	0.22039
SPINK4	1.05965	2.34367	3.73728	0.603143	918	Not Significant	0.219579
WARS	1.22125	1.77373	13.4974	0.604619	918	Not Significant	0.218518
ADAMTSL2	1.11888	2.07731	5.54231	0.604918	918	Not Significant	0.218304
SKAP1	0.914602	1.91939	3.60729	0.605181	918	Not Significant	0.218115
FETUB	0.901106	1.83453	3.81208	0.605769	918	Not Significant	0.217693
TIA1	1.0596	2.34017	3.74547	0.606253	918	Not Significant	0.217346
RABEPK	1.15913	1.93648	7.63744	0.606465	918	Not Significant	0.217194
PSMD9	1.09878	2.15402	4.82292	0.607094	918	Not Significant	0.216744
MAPK9	1.17984	1.87309	9.18924	0.607614	918	Not Significant	0.216372
CDC123	0.860981	1.6257	4.59732	0.608021	918	Not Significant	0.216081
FOS	1.21993	1.76844	13.606	0.60853	918	Not Significant	0.215718
RNASE3	1.06554	2.30611	3.89162	0.60881	918	Not Significant	0.215518
IGF2BP3	1.13751	2.00113	6.45743	0.609613	918	Not Significant	0.214946
DDX53	0.839681	1.53495	5.18329	0.610705	918	Not Significant	0.214169
DYNC1H1	0.868291	1.65522	4.46419	0.610926	918	Not Significant	0.214011
NFKBIE	1.1534	1.94548	7.38148	0.611001	918	Not Significant	0.213958
DHRS4L2	1.13097	2.01976	6.16904	0.611944	918	Not Significant	0.213289
CRNN	0.935176	2.0573	3.36123	0.612782	918	Not Significant	0.212694
CTAG1A_CTAG1B	1.14406	1.97018	6.89047	0.614011	918	Not Significant	0.211824
ST3GAL1	1.11462	2.077	5.47246	0.614241	918	Not Significant	0.211661
CSPG5	1.13389	2.00423	6.35515	0.614601	918	Not Significant	0.211407
NRCAM	1.1998	1.80478	11.4508	0.614602	918	Not Significant	0.211406
ADAMTS13	0.835346	1.51256	5.39958	0.615686	918	Not Significant	0.210641
SMPD1	1.11506	2.07219	5.50961	0.615925	918	Not Significant	0.210472
NOTCH1	1.38634	1.47157	144.732	0.616311	918	Not Significant	0.2102
CPM	0.894535	1.78307	3.98926	0.616481	918	Not Significant	0.21008
ALDH2	0.91082	1.88053	3.71946	0.617079	918	Not Significant	0.209659
SELP	1.12811	2.01933	6.11595	0.617629	918	Not Significant	0.209272
MATN2	1.20807	1.77612	12.6882	0.618229	918	Not Significant	0.20885
NTRK2	1.22046	1.74552	14.4972	0.618583	918	Not Significant	0.208602
IFNGR2	0.925239	1.97649	3.51304	0.618721	918	Not Significant	0.208505
FKBP14	1.06057	2.31937	3.80759	0.618745	918	Not Significant	0.208488
DENND2B	1.12156	2.04129	5.82865	0.619018	918	Not Significant	0.208297
ODAM	1.10045	2.12667	4.97739	0.619059	918	Not Significant	0.208268
IGDCC3	0.85088	1.5685	4.99509	0.619151	918	Not Significant	0.208203
VTA1	1.10929	2.08824	5.31843	0.619859	918	Not Significant	0.207707
SEMA4D	1.26186	1.65307	23.7571	0.620433	918	Not Significant	0.207305
ATP1B3	1.13671	1.98225	6.60876	0.62076	918	Not Significant	0.207076
IDUA	1.08029	2.21463	4.33968	0.621445	918	Not Significant	0.206597
GPRC5C	1.07244	2.25191	4.12386	0.622554	918	Not Significant	0.205823
OPTC	1.12403	2.0242	5.99957	0.62306	918	Not Significant	0.20547
AMPD3	0.92052	1.93702	3.60253	0.623816	918	Not Significant	0.204944
FGF9	0.870248	1.64596	4.57108	0.625144	918	Not Significant	0.20402
MRPL46	1.25103	1.664	21.6171	0.625283	918	Not Significant	0.203923
QDPR	1.17152	1.85726	9.17839	0.62663	918	Not Significant	0.202989
CST7	1.04854	2.37679	3.56059	0.627693	918	Not Significant	0.202253
GIT1	0.940696	2.08356	3.33834	0.628993	918	Not Significant	0.201354
APOA4	1.14613	1.93189	7.35105	0.629546	918	Not Significant	0.200972
SIRT2	1.08142	2.19521	4.42537	0.630256	918	Not Significant	0.200483
TPSAB1	0.87808	1.67651	4.44675	0.630813	918	Not Significant	0.200099
S100A4	1.13636	1.96208	6.79307	0.631473	918	Not Significant	0.199645
NRP2	0.814487	1.42179	6.58675	0.631751	918	Not Significant	0.199454
SIRT5	1.1523	1.90531	7.84387	0.632391	918	Not Significant	0.199014
KYNU	0.887164	1.71977	4.27008	0.633687	918	Not Significant	0.198125
GSN	1.26837	1.60926	29.4105	0.634645	918	Not Significant	0.197469
CEACAM18	1.07521	2.21772	4.26943	0.635747	918	Not Significant	0.196716
PRTG	1.17201	1.83537	9.60251	0.636143	918	Not Significant	0.196446
SIAE	1.16157	1.86715	8.67817	0.636279	918	Not Significant	0.196353
CHM	1.09457	2.12243	4.91364	0.636394	918	Not Significant	0.196274
APOF	0.853949	1.55713	5.18982	0.637465	918	Not Significant	0.195544
BTLA	1.04984	2.35733	3.6157	0.637521	918	Not Significant	0.195505
MICB_MICA	0.955005	2.19984	3.17987	0.637903	918	Not Significant	0.195245
PODXL2	1.20141	1.74625	13.3187	0.639506	918	Not Significant	0.194155
PLIN1	1.20665	1.73247	14.1468	0.639701	918	Not Significant	0.194023
MAPT	1.12186	1.99799	6.16175	0.64075	918	Not Significant	0.193312
EIF4G1	0.957827	2.22337	3.15249	0.641311	918	Not Significant	0.192931
ANP32C	1.14387	1.91441	7.49941	0.641661	918	Not Significant	0.192695
CD164L2	1.16945	1.83032	9.60651	0.641984	918	Not Significant	0.192475
PDGFB	0.931677	1.99603	3.51096	0.642289	918	Not Significant	0.19227
BRD2	0.805839	1.38258	7.42289	0.642446	918	Not Significant	0.192163
TARBP2	1.08027	2.18091	4.46663	0.642491	918	Not Significant	0.192133
GALNT5	0.853527	1.54739	5.30533	0.643357	918	Not Significant	0.191548
ATP1B4	1.12519	1.97954	6.3856	0.64342	918	Not Significant	0.191505
DNER	0.875558	1.64585	4.6579	0.644059	918	Not Significant	0.191075
CFHR2	1.1056	2.05729	5.44354	0.644926	918	Not Significant	0.19049
AZU1	1.0603	2.28416	3.90035	0.645821	918	Not Significant	0.189888
ENPEP	0.883281	1.68204	4.48319	0.646129	918	Not Significant	0.189681
VMO1	1.07791	2.18698	4.41405	0.646138	918	Not Significant	0.189675
GHR	0.851969	1.53657	5.41834	0.646581	918	Not Significant	0.189377
NCF2	0.923824	1.93094	3.65838	0.647178	918	Not Significant	0.188976
CEACAM20	0.872601	1.6266	4.78338	0.647557	918	Not Significant	0.188722
GSTT2B	0.980777	2.46566	2.90343	0.647584	918	Not Significant	0.188704
CAMSAP1	1.0568	2.30024	3.82174	0.649069	918	Not Significant	0.187709
FNDC1	1.08784	2.13178	4.7749	0.64907	918	Not Significant	0.187709
CSH1	1.21191	1.69797	16.025	0.649203	918	Not Significant	0.18762
BLMH	0.869685	1.60959	4.89905	0.64982	918	Not Significant	0.187207
SIGLEC7	1.22113	1.67358	18.0953	0.650196	918	Not Significant	0.186956
GP6	0.94971	2.13667	3.28035	0.651394	918	Not Significant	0.186156
PLXNB3	1.12978	1.94483	6.81356	0.651642	918	Not Significant	0.185991
B4GAT1	1.21674	1.68003	17.3492	0.651929	918	Not Significant	0.1858
EIF2AK3	1.08058	2.1632	4.54175	0.652003	918	Not Significant	0.185751
ENTR1	1.08598	2.13541	4.7328	0.652205	918	Not Significant	0.185616
KLRD1	0.882221	1.66789	4.5789	0.652227	918	Not Significant	0.185601
AMY1A_AMY1B_AMY1C	0.904965	1.79585	4.0503	0.653108	918	Not Significant	0.185015
GATA3	0.827664	1.43684	6.61934	0.653455	918	Not Significant	0.184784
SSB	1.15581	1.84588	8.84127	0.654546	918	Not Significant	0.18406
CPQ	0.848464	1.51105	5.71971	0.654846	918	Not Significant	0.183861
NPTN	1.07599	2.18143	4.41207	0.655459	918	Not Significant	0.183454
CREG1	0.910353	1.82645	3.95821	0.655758	918	Not Significant	0.183256
NPY	1.07699	2.17229	4.45996	0.657683	918	Not Significant	0.181983
LBR	1.1001	2.05603	5.36045	0.658335	918	Not Significant	0.181553
CLEC3B	0.793795	1.32983	9.12028	0.658531	918	Not Significant	0.181424
SERPINE1	0.917965	1.87147	3.83643	0.660241	918	Not Significant	0.180298
PLXDC1	0.821226	1.40595	7.23862	0.660816	918	Not Significant	0.179919
BOC	1.17116	1.78243	10.7309	0.66104	918	Not Significant	0.179773
CALCOCO2	1.07632	2.16815	4.46812	0.662142	918	Not Significant	0.179049
ERBB4	0.882847	1.65599	4.68914	0.662642	918	Not Significant	0.178721
DMP1	1.07123	2.19389	4.30843	0.663556	918	Not Significant	0.178122
ARHGEF10	0.939232	2.02896	3.47928	0.66448	918	Not Significant	0.177518
ADGRG1	1.03192	2.44806	3.28507	0.664571	918	Not Significant	0.177458
ARAF	0.925862	1.92177	3.71453	0.665107	918	Not Significant	0.177109
PIK3AP1	1.10007	2.04247	5.44397	0.665242	918	Not Significant	0.177021
MED18	1.08668	2.10679	4.87788	0.66585	918	Not Significant	0.176623
AP1G2	1.06748	2.21106	4.20433	0.666123	918	Not Significant	0.176445
GRHPR	0.932437	1.96962	3.60623	0.667235	918	Not Significant	0.175721
ANXA2	0.921288	1.88455	3.8168	0.667642	918	Not Significant	0.175456
BPIFB1	1.0532	2.29378	3.80414	0.669403	918	Not Significant	0.174312
THBS4	1.11674	1.95705	6.40671	0.670572	918	Not Significant	0.173554
DTX2	1.08054	2.12837	4.69134	0.671532	918	Not Significant	0.172933
FRZB	0.872071	1.58904	5.16597	0.671614	918	Not Significant	0.17288
DCBLD2	0.920711	1.87458	3.85366	0.671667	918	Not Significant	0.172846
GTPBP2	0.940483	2.02629	3.49899	0.674626	918	Not Significant	0.170937
CCL8	1.06982	2.18115	4.33878	0.675656	918	Not Significant	0.170274
CRYGD	0.948335	2.0948	3.37439	0.676019	918	Not Significant	0.170041
CBLN4	0.88393	1.64072	4.84537	0.676499	918	Not Significant	0.169733
TPP1	0.904439	1.75671	4.27083	0.67743	918	Not Significant	0.169135
ADAMTS1	1.17383	1.73431	12.2126	0.678164	918	Not Significant	0.168665
SMARCA2	1.0729	2.15845	4.46438	0.678339	918	Not Significant	0.168553
GLYR1	0.914805	1.82284	4.03038	0.678563	918	Not Significant	0.16841
SFTPA2	0.917674	1.84246	3.96714	0.678761	918	Not Significant	0.168283
GNGT1	0.90223	1.73978	4.3492	0.679532	918	Not Significant	0.16779
AGR3	0.937177	1.99033	3.58243	0.680323	918	Not Significant	0.167285
DNAJC21	0.874651	1.58802	5.2285	0.680373	918	Not Significant	0.167253
ANPEP	0.884652	1.63773	4.88632	0.68086	918	Not Significant	0.166942
SNAP29	1.07041	2.16799	4.39609	0.681084	918	Not Significant	0.1668
SNAP23	1.07931	2.11458	4.73786	0.682367	918	Not Significant	0.165982
DAAM1	0.946852	2.06991	3.42922	0.684609	918	Not Significant	0.164558
GGACT	0.936151	1.97341	3.63002	0.686158	918	Not Significant	0.163576
BHLHE40	1.07816	2.11206	4.73392	0.686981	918	Not Significant	0.163055
FAM20A	0.860336	1.51257	5.98161	0.68707	918	Not Significant	0.162999
DNAJB6	1.05517	2.25314	3.93776	0.687391	918	Not Significant	0.162796
DAPP1	0.969905	2.30522	3.08445	0.688829	918	Not Significant	0.161889
DNLZ	1.05343	2.26066	3.89818	0.690054	918	Not Significant	0.161117
ITGB1BP1	0.891027	1.65744	4.8128	0.690152	918	Not Significant	0.161055
EPN1	0.863108	1.51968	5.9303	0.690186	918	Not Significant	0.161034
CSF3	1.07002	2.15238	4.45299	0.690833	918	Not Significant	0.160627
CCDC50	1.07189	2.14063	4.52489	0.691079	918	Not Significant	0.160472
GBP2	1.05989	2.21544	4.10519	0.691206	918	Not Significant	0.160393
HDDC2	0.904803	1.7365	4.40811	0.691678	918	Not Significant	0.160096
MFGE8	0.911315	1.77509	4.25133	0.693929	918	Not Significant	0.158685
ADGRD1	0.908369	1.75548	4.33306	0.69404	918	Not Significant	0.158615
CCL19	0.971039	2.31272	3.07907	0.694863	918	Not Significant	0.158101
FLT4	0.911166	1.77201	4.26801	0.695209	918	Not Significant	0.157885
ABRAXAS2	0.925381	1.873	3.91407	0.695546	918	Not Significant	0.157674
HEPACAM2	0.918587	1.82239	4.07954	0.695787	918	Not Significant	0.157523
PRDX6	1.09684	1.99218	5.72889	0.696589	918	Not Significant	0.157023
SEPTIN9	1.20266	1.609	20.9291	0.696623	918	Not Significant	0.157002
CNP	0.937292	1.96731	3.66306	0.696854	918	Not Significant	0.156858
EIF5	1.11276	1.91114	6.76478	0.698795	918	Not Significant	0.15565
SEMA7A	1.12017	1.87713	7.334	0.699359	918	Not Significant	0.1553
BEX3	1.10521	1.94471	6.27467	0.699427	918	Not Significant	0.155258
KYAT1	0.909312	1.75223	4.36741	0.699761	918	Not Significant	0.15505
ICAM4	1.06515	2.1622	4.35479	0.701751	918	Not Significant	0.153817
CDH23	1.16658	1.69725	13.0996	0.702561	918	Not Significant	0.153316
LAG3	1.10354	1.94545	6.23337	0.702607	918	Not Significant	0.153287
EDF1	1.07895	2.07368	4.93419	0.703721	918	Not Significant	0.1526
GIPR	0.877687	1.56274	5.61538	0.705228	918	Not Significant	0.151671
ARHGEF5	1.06914	2.12895	4.53917	0.705751	918	Not Significant	0.151349
SORT1	1.11818	1.86752	7.4022	0.706944	918	Not Significant	0.150615
LTA	0.894335	1.64679	4.97001	0.707726	918	Not Significant	0.150135
DEFB104A_DEFB104B	1.08576	2.02462	5.31884	0.708471	918	Not Significant	0.149678
GRK5	1.08303	2.03992	5.18256	0.70852	918	Not Significant	0.149648
RGS8	1.09455	1.97696	5.79956	0.708561	918	Not Significant	0.149623
SELE	1.09383	1.97914	5.7699	0.709252	918	Not Significant	0.149199
ENPP5	0.93368	1.91684	3.81816	0.709562	918	Not Significant	0.14901
VNN2	1.11475	1.87504	7.21934	0.710143	918	Not Significant	0.148654
H2AP	0.896294	1.65355	4.93985	0.710358	918	Not Significant	0.148523
CRX	1.03183	2.39752	3.37892	0.710599	918	Not Significant	0.148376
DYNLT3	0.909636	1.73324	4.50171	0.712172	918	Not Significant	0.147415
ESPL1	0.926104	1.85034	4.02992	0.712802	918	Not Significant	0.147031
MAVS	1.06006	2.17413	4.25011	0.713281	918	Not Significant	0.146739
ADH1B	0.956809	2.12864	3.35947	0.714145	918	Not Significant	0.146214
NTRK3	1.20483	1.55935	26.243	0.714316	918	Not Significant	0.146109
C3	1.10976	1.88783	6.94603	0.714319	918	Not Significant	0.146108
FAM172A	1.07284	2.08651	4.78231	0.715093	918	Not Significant	0.145638
MUC13	0.93559	1.92311	3.81347	0.715606	918	Not Significant	0.145326
SCG3	1.15954	1.68487	13.1613	0.71642	918	Not Significant	0.144832
CLEC11A	1.07387	2.0761	4.84841	0.716968	918	Not Significant	0.1445
GRSF1	1.05163	2.22774	3.97771	0.717043	918	Not Significant	0.144455
IL32	1.09868	1.93565	6.2196	0.717051	918	Not Significant	0.14445
SOD1	1.1218	1.82607	8.08373	0.717292	918	Not Significant	0.144304
GRPEL1	0.955277	2.10745	3.40117	0.717625	918	Not Significant	0.144103
CD1C	0.8731	1.51867	6.19908	0.718164	918	Not Significant	0.143776
CETN3	1.06315	2.14223	4.40885	0.71873	918	Not Significant	0.143434
PKLR	0.918226	1.77908	4.32125	0.719834	918	Not Significant	0.142768
ADGRF5	1.17218	1.63409	16.41	0.720416	918	Not Significant	0.142416
DDT	0.919321	1.78594	4.29432	0.720439	918	Not Significant	0.142403
F12	0.907264	1.70296	4.69345	0.720488	918	Not Significant	0.142373
FKBPL	1.06399	2.13146	4.46317	0.721205	918	Not Significant	0.141942
PODXL	0.725104	1.13208	69.2868	0.721221	918	Not Significant	0.141932
BOLA1	1.084	2.00043	5.44509	0.723518	918	Not Significant	0.140551
F11	0.875831	1.51963	6.25308	0.724962	918	Not Significant	0.139685
MMP1	1.05868	2.15955	4.2878	0.725687	918	Not Significant	0.139251
HTR1B	1.12298	1.79668	8.60396	0.726756	918	Not Significant	0.138612
MYOC	0.925623	1.82216	4.16997	0.72676	918	Not Significant	0.138609
ATG16L1	0.949361	2.02938	3.57329	0.728772	918	Not Significant	0.137409
SIT1	1.08081	2.00575	5.3566	0.729281	918	Not Significant	0.137105
AIF1	0.934275	1.88779	3.95001	0.729611	918	Not Significant	0.136909
CD6	0.942052	1.95706	3.74987	0.729711	918	Not Significant	0.136849
DNAJB1	0.965269	2.20249	3.25449	0.730197	918	Not Significant	0.13656
ARNTL	1.08739	1.96405	5.76436	0.730559	918	Not Significant	0.136345
CDH4	1.09417	1.92542	6.21763	0.730923	918	Not Significant	0.136129
ADRA2A	1.05369	2.18181	4.15007	0.733076	918	Not Significant	0.134851
IGSF3	1.06089	2.12712	4.44226	0.733655	918	Not Significant	0.134508
ARHGAP45	0.948594	2.01345	3.61738	0.733764	918	Not Significant	0.134443
NFASC	1.12595	1.76507	9.31145	0.733882	918	Not Significant	0.134374
ENO1	0.959457	2.12781	3.38424	0.734862	918	Not Significant	0.133794
BRME1	1.09693	1.89947	6.52388	0.735304	918	Not Significant	0.133533
PRDX1	1.05552	2.16089	4.24587	0.736476	918	Not Significant	0.132842
GORASP2	1.08453	1.96391	5.71274	0.737362	918	Not Significant	0.132319
FGF7	1.04377	2.25208	3.82645	0.738257	918	Not Significant	0.131793
COL3A1	1.14437	1.67715	12.5859	0.739348	918	Not Significant	0.131151
GID8	0.888003	1.55408	5.98083	0.73952	918	Not Significant	0.13105
GCLM	1.10031	1.86994	6.91915	0.739805	918	Not Significant	0.130882
ACP5	1.08427	1.9568	5.7618	0.740837	918	Not Significant	0.130277
APOD	0.893502	1.58159	5.70582	0.740856	918	Not Significant	0.130266
PLA2G10	1.06384	2.08224	4.67893	0.744313	918	Not Significant	0.128244
C1QTNF6	1.12522	1.73738	9.89597	0.74518	918	Not Significant	0.127739
ASPN	1.15885	1.6087	16.8557	0.745698	918	Not Significant	0.127437
PPCDC	1.1015	1.84769	7.21575	0.745828	918	Not Significant	0.127361
VWA1	1.09354	1.88154	6.63163	0.749173	918	Not Significant	0.125418
BST2	1.05331	2.15104	4.25662	0.749319	918	Not Significant	0.125333
MITD1	1.05321	2.15076	4.25647	0.74983	918	Not Significant	0.125037
RASA1	1.14133	1.65689	13.1942	0.750704	918	Not Significant	0.124531
EZR	1.11731	1.75587	9.18435	0.751121	918	Not Significant	0.12429
CA8	1.15795	1.59607	17.5989	0.751298	918	Not Significant	0.124188
DRG2	0.94967	1.99298	3.69791	0.751753	918	Not Significant	0.123925
BCAT1	0.867163	1.43125	8.14373	0.751767	918	Not Significant	0.123917
ACRV1	1.02753	2.38133	3.37659	0.752931	918	Not Significant	0.123245
CES2	0.95038	1.99563	3.69582	0.754351	918	Not Significant	0.122427
GOLM2	1.11097	1.77328	8.62504	0.75551	918	Not Significant	0.12176
CBS	0.943647	1.92301	3.90322	0.75662	918	Not Significant	0.121122
MVK	0.951696	2.00287	3.68396	0.757994	918	Not Significant	0.120334
ARTN	0.936424	1.85221	4.14807	0.758196	918	Not Significant	0.120218
NADK	0.919337	1.7118	4.81767	0.758715	918	Not Significant	0.119921
CPA4	1.07859	1.94258	5.76605	0.759869	918	Not Significant	0.119261
CA7	1.11032	1.76371	8.78149	0.75996	918	Not Significant	0.119209
IFNW1	0.898761	1.57028	5.98985	0.761405	918	Not Significant	0.118384
IL7R	0.938505	1.86404	4.11389	0.76167	918	Not Significant	0.118233
CCN1	1.03799	2.25855	3.75261	0.762833	918	Not Significant	0.117571
AHSA1	0.938222	1.85539	4.15433	0.764578	918	Not Significant	0.116578
PQBP1	0.909362	1.62819	5.4543	0.765201	918	Not Significant	0.116224
NBN	1.08558	1.88006	6.46723	0.766551	918	Not Significant	0.115459
GSTP1	0.962357	2.10883	3.4599	0.767596	918	Not Significant	0.114867
CASQ2	0.918411	1.68334	5.05132	0.76873	918	Not Significant	0.114226
DNAJA1	0.910121	1.62238	5.53882	0.770136	918	Not Significant	0.113433
RRM2	1.06456	2.01294	5.05272	0.77022	918	Not Significant	0.113385
MGLL	1.05556	2.08208	4.56906	0.771036	918	Not Significant	0.112925
CALY	0.896454	1.53452	6.53186	0.771834	918	Not Significant	0.112476
PSME1	1.12275	1.66966	11.6937	0.772247	918	Not Significant	0.112244
CFHR5	1.08468	1.86735	6.5791	0.772899	918	Not Significant	0.111877
GADD45GIP1	1.06216	2.0225	4.96181	0.773568	918	Not Significant	0.111502
CACNB3	0.95935	2.06072	3.57106	0.773615	918	Not Significant	0.111475
UBAC1	0.89128	1.49847	7.12868	0.775262	918	Not Significant	0.110551
SEZ6L2	1.16705	1.49572	29.458	0.776038	918	Not Significant	0.110117
GIMAP7	0.89696	1.52413	6.74707	0.777825	918	Not Significant	0.109118
GAD2	1.08164	1.8719	6.46295	0.777913	918	Not Significant	0.109069
CSNK1D	1.05906	2.035	4.8483	0.778136	918	Not Significant	0.108945
CLSTN1	1.05215	2.0928	4.47716	0.778351	918	Not Significant	0.108825
TNFSF10	0.88423	1.44971	8.21023	0.781033	918	Not Significant	0.10733
HDAC8	0.936932	1.80702	4.40901	0.781181	918	Not Significant	0.107248
LXN	1.05431	2.06596	4.62721	0.78145	918	Not Significant	0.107099
CDK1	1.09303	1.78959	7.78999	0.782065	918	Not Significant	0.106757
BCAT2	0.931559	1.7547	4.68004	0.783123	918	Not Significant	0.10617
GFER	1.03987	2.19444	3.95847	0.784342	918	Not Significant	0.105495
TP53INP1	0.849988	1.30196	15.4556	0.785368	918	Not Significant	0.104927
ARMCX2	1.06513	1.9663	5.35413	0.785527	918	Not Significant	0.104839
TLR3	0.935198	1.77863	4.5668	0.786556	918	Not Significant	0.10427
CASP4	1.01932	2.42775	3.2266	0.787413	918	Not Significant	0.103798
AZI2	1.05877	2.00976	4.98266	0.788194	918	Not Significant	0.103367
GPD1	0.957695	2.00943	3.72213	0.788963	918	Not Significant	0.102943
FSTL1	1.1282	1.58951	15.589	0.790455	918	Not Significant	0.102123
PLXNB2	1.10707	1.68435	10.4927	0.7912	918	Not Significant	0.101714
NID2	0.950436	1.91923	3.99734	0.791557	918	Not Significant	0.101518
TFPI	1.12597	1.59325	15.2099	0.792208	918	Not Significant	0.101161
ADAMTSL4	0.882628	1.41692	9.35102	0.792305	918	Not Significant	0.101108
PPM1A	1.13091	1.57134	16.9455	0.792654	918	Not Significant	0.100916
GAMT	0.913592	1.59083	6.03654	0.793591	918	Not Significant	0.100403
AMDHD2	0.893959	1.47075	7.93732	0.793765	918	Not Significant	0.100308
MZT1	0.921598	1.64758	5.47966	0.794018	918	Not Significant	0.10017
GLO1	1.04199	2.14548	4.14668	0.795573	918	Not Significant	0.0993198
COMP	1.06021	1.97607	5.20859	0.795657	918	Not Significant	0.0992739
IL20	1.04181	2.14493	4.14666	0.796508	918	Not Significant	0.0988097
GLA	0.936454	1.76423	4.68651	0.797089	918	Not Significant	0.0984933
IGSF21	0.927524	1.68621	5.18911	0.797229	918	Not Significant	0.0984167
AP3S2	1.06274	1.94373	5.47049	0.799442	918	Not Significant	0.097213
CLEC4M	0.929848	1.69929	5.10747	0.799671	918	Not Significant	0.0970886
SPINT1	1.11237	1.62277	12.8821	0.801882	918	Not Significant	0.0958894
PBLD	0.934113	1.72853	4.92538	0.802698	918	Not Significant	0.0954477
CDC42BPB	1.03171	2.24252	3.736	0.8027	918	Not Significant	0.0954469
PLAT	1.05072	2.03925	4.70828	0.802806	918	Not Significant	0.0953892
RCOR1	1.11497	1.60457	13.8606	0.803625	918	Not Significant	0.0949465
ARFIP1	1.0429	2.11251	4.28147	0.804459	918	Not Significant	0.094496
DCDC2C	1.04944	2.04655	4.65445	0.804506	918	Not Significant	0.0944709
TNFSF12	1.1309	1.53226	20.0245	0.804606	918	Not Significant	0.0944169
ITGB5	0.921859	1.62161	5.80047	0.804874	918	Not Significant	0.0942719
ANXA1	1.077	1.81414	7.01089	0.806112	918	Not Significant	0.0936044
ECHS1	0.97846	2.2757	3.20367	0.806119	918	Not Significant	0.093601
BLOC1S3	1.08101	1.78605	7.49905	0.806292	918	Not Significant	0.0935079
C5	0.82265	1.18365	55.3578	0.809234	918	Not Significant	0.0919259
CASP1	1.03855	2.14623	4.10533	0.809428	918	Not Significant	0.0918216
CYB5A	0.964124	2.04656	3.66174	0.809671	918	Not Significant	0.0916914
PDP1	0.937434	1.73944	4.89153	0.810027	918	Not Significant	0.0915004
RANGAP1	0.921508	1.60511	6.01686	0.810036	918	Not Significant	0.0914956
GSR	1.10294	1.64199	11.6232	0.810144	918	Not Significant	0.091438
MEGF10	0.926025	1.63769	5.68816	0.810976	918	Not Significant	0.0909922
SUSD2	0.896186	1.4392	9.07878	0.811498	918	Not Significant	0.0907126
FNTA	1.08668	1.7298	8.62677	0.811883	918	Not Significant	0.0905065
EIF2AK2	0.974726	2.20127	3.33382	0.812348	918	Not Significant	0.0902577
DUT	1.02368	2.32417	3.46446	0.81285	918	Not Significant	0.0899895
LGALS4	1.04357	2.08152	4.41726	0.812896	918	Not Significant	0.0899651
EPB41L5	0.960652	1.99146	3.81775	0.812977	918	Not Significant	0.0899218
ANGPTL7	1.05933	1.92895	5.5184	0.813088	918	Not Significant	0.0898623
CLUL1	0.9535	1.89989	4.12303	0.813627	918	Not Significant	0.0895748
RAB6A	0.930952	1.67077	5.41122	0.813795	918	Not Significant	0.0894851
IL22	1.03681	2.1511	4.06899	0.81497	918	Not Significant	0.0888582
SH2B3	1.03392	2.18037	3.9408	0.816965	918	Not Significant	0.0877963
APOBR	1.06825	1.84103	6.48668	0.817195	918	Not Significant	0.0876742
NMNAT1	0.948198	1.82834	4.43708	0.817573	918	Not Significant	0.0874736
SERPINB9	1.11741	1.54501	17.6397	0.817591	918	Not Significant	0.0874639
COL9A2	1.06728	1.8468	6.40345	0.817737	918	Not Significant	0.0873865
TNFSF14	1.0593	1.91262	5.6429	0.818028	918	Not Significant	0.0872317
DDX58	0.959258	1.96017	3.92438	0.818048	918	Not Significant	0.0872213
HEXIM1	0.972383	2.15024	3.43854	0.818436	918	Not Significant	0.0870151
AMY2B	1.03683	2.14101	4.10466	0.818509	918	Not Significant	0.0869764
REG3A	1.03745	2.13361	4.13822	0.818546	918	Not Significant	0.086957
BAX	0.973023	2.15728	3.42608	0.819964	918	Not Significant	0.0862051
CLSTN3	1.08969	1.68053	9.84957	0.820397	918	Not Significant	0.085976
PSME2	1.10306	1.60422	13.1227	0.820552	918	Not Significant	0.0858939
NOS3	1.05412	1.95093	5.27341	0.820657	918	Not Significant	0.0858381
LIF	1.06238	1.87232	6.04709	0.821946	918	Not Significant	0.0851566
CTNNA1	1.08952	1.67159	10.0789	0.823115	918	Not Significant	0.0845394
DPEP1	0.96493	2.02386	3.74596	0.823578	918	Not Significant	0.084295
AMIGO1	0.926061	1.60216	6.16829	0.823587	918	Not Significant	0.0842907
CRYZL1	1.03139	2.19442	3.87111	0.823625	918	Not Significant	0.0842704
CD109	1.05425	1.93845	5.36122	0.823978	918	Not Significant	0.0840846
CENPJ	1.04028	2.08272	4.37107	0.82459	918	Not Significant	0.0837617
CNPY4	0.968797	2.07885	3.60573	0.824718	918	Not Significant	0.0836947
NCAM2	0.913696	1.50627	7.67526	0.825472	918	Not Significant	0.0832977
ACYP1	0.960597	1.95757	3.95012	0.82568	918	Not Significant	0.0831883
SCARB1	0.938103	1.70077	5.24394	0.825783	918	Not Significant	0.083134
BTC	1.03111	2.18988	3.88212	0.826624	918	Not Significant	0.0826919
CLEC2L	0.932517	1.63987	5.80146	0.829024	918	Not Significant	0.081433
ATP2B4	0.949207	1.80587	4.59248	0.829249	918	Not Significant	0.081315
CNTNAP4	1.0311	2.18091	3.90981	0.829897	918	Not Significant	0.0809756
CXCL12	1.05088	1.94747	5.24283	0.830826	918	Not Significant	0.08049
DENR	1.04819	1.9747	5.02668	0.830953	918	Not Significant	0.0804238
TGM2	0.95891	1.91609	4.11237	0.832308	918	Not Significant	0.0797158
PFDN2	0.942122	1.71681	5.16686	0.833448	918	Not Significant	0.0791217
BTNL10	0.931556	1.61647	6.09205	0.833876	918	Not Significant	0.0788985
EPPK1	1.03509	2.11161	4.19306	0.835513	918	Not Significant	0.078047
CCL11	1.05076	1.92596	5.38999	0.837099	918	Not Significant	0.0772232
CDHR2	0.979493	2.22998	3.30779	0.839042	918	Not Significant	0.0762165
ACOT13	1.02211	2.28683	3.53596	0.83951	918	Not Significant	0.075974
DLG4	1.03475	2.10184	4.22673	0.839916	918	Not Significant	0.075764
PLAU	1.08136	1.6578	10.1074	0.840233	918	Not Significant	0.0756003
CLEC4C	0.960532	1.91139	4.15443	0.841181	918	Not Significant	0.0751105
IFT20	0.944572	1.71558	5.22267	0.841706	918	Not Significant	0.0748397
RAB37	1.04084	2.01458	4.69611	0.843002	918	Not Significant	0.0741715
CC2D1A	0.973715	2.11284	3.55192	0.843045	918	Not Significant	0.0741492
CIT	0.946205	1.72225	5.19079	0.844951	918	Not Significant	0.0731684
TYRO3	1.10954	1.47573	23.6525	0.84583	918	Not Significant	0.072717
DNAJC9	0.970638	2.05171	3.70965	0.845903	918	Not Significant	0.0726795
CAPS	1.02834	2.17223	3.90857	0.845908	918	Not Significant	0.0726767
ADAMTS8	1.03969	2.00624	4.72336	0.849099	918	Not Significant	0.0710415
KRT19	1.02981	2.13883	4.03473	0.849512	918	Not Significant	0.0708307
MAEA	1.08226	1.6108	11.6687	0.85011	918	Not Significant	0.0705249
MMP8	1.02806	2.16065	3.94272	0.850883	918	Not Significant	0.0701303
APOB	1.10749	1.46415	24.9517	0.851145	918	Not Significant	0.0699963
ELAC1	1.02628	2.18699	3.84186	0.85128	918	Not Significant	0.0699277
TDGF1	1.01623	2.35659	3.33587	0.852922	918	Not Significant	0.0690909
PRTFDC1	1.02396	2.21858	3.72763	0.853168	918	Not Significant	0.0689652
GUCY2C	1.02675	2.17281	3.89031	0.853376	918	Not Significant	0.0688595
SLC27A4	1.03743	2.01638	4.63968	0.854071	918	Not Significant	0.0685061
CD22	0.968724	1.99214	3.90243	0.854845	918	Not Significant	0.0681127
GAST	1.01101	2.45677	3.11792	0.855185	918	Not Significant	0.0679398
EGFLAM	1.05926	1.76758	7.16934	0.855672	918	Not Significant	0.0676926
PDGFC	0.934339	1.56487	7.02522	0.856379	918	Not Significant	0.067334
CD3D	1.08034	1.59259	12.2806	0.857285	918	Not Significant	0.0668745
PAK4	0.962924	1.89045	4.28892	0.857874	918	Not Significant	0.0665766
FGF20	1.04905	1.85821	5.9069	0.858524	918	Not Significant	0.0662473
WAS	0.965591	1.92901	4.13343	0.858537	918	Not Significant	0.0662408
MAGED1	1.0528	1.81402	6.43099	0.859507	918	Not Significant	0.0657508
CASP7	1.0282	2.1275	4.05663	0.859954	918	Not Significant	0.0655249
NAMPT	0.952611	1.73807	5.16368	0.861209	918	Not Significant	0.0648913
LAT	1.03618	2.00227	4.69478	0.861887	918	Not Significant	0.0645495
ADGRV1	0.96254	1.86982	4.39461	0.861999	918	Not Significant	0.0644931
FRMD7	0.943712	1.62937	6.1982	0.863221	918	Not Significant	0.0638781
SERPINA11	0.951491	1.71437	5.36296	0.863821	918	Not Significant	0.0635763
DAND5	1.04118	1.928	5.21382	0.863834	918	Not Significant	0.0635696
PON2	0.948402	1.67549	5.71328	0.864502	918	Not Significant	0.0632342
ASRGL1	0.976484	2.10213	3.60898	0.864509	918	Not Significant	0.0632307
ARL2BP	1.05448	1.77143	6.99109	0.865115	918	Not Significant	0.0629264
ANKMY2	0.974014	2.05054	3.74761	0.865557	918	Not Significant	0.0627043
PMVK	1.02443	2.16227	3.89961	0.86772	918	Not Significant	0.0616203
HDAC9	1.03115	2.04169	4.4355	0.870166	918	Not Significant	0.060398
GLRX	1.02829	2.08685	4.20948	0.870296	918	Not Significant	0.0603331
PPY	1.01859	2.25893	3.57225	0.871493	918	Not Significant	0.0597361
MDGA1	0.973787	2.02301	3.84141	0.872179	918	Not Significant	0.0593941
CD2	1.05262	1.74906	7.25607	0.873789	918	Not Significant	0.0585935
CPA1	0.984526	2.2473	3.31036	0.875731	918	Not Significant	0.057629
C1GALT1C1	1.06651	1.60912	10.926	0.875785	918	Not Significant	0.0576023
CAPN3	0.942121	1.56134	7.33121	0.875992	918	Not Significant	0.0574998
HJV	0.96284	1.81633	4.72723	0.876679	918	Not Significant	0.0571595
CDH22	0.927621	1.42889	11.1451	0.877478	918	Not Significant	0.0567638
S100A16	1.04031	1.87445	5.5983	0.877911	918	Not Significant	0.0565494
GMPR2	0.973991	2.00448	3.91266	0.878162	918	Not Significant	0.0564255
GH2	0.991701	2.4385	3.01412	0.878276	918	Not Significant	0.056369
GP2	1.01228	2.37399	3.27141	0.879457	918	Not Significant	0.0557856
BRD3	1.02959	2.02596	4.48801	0.879573	918	Not Significant	0.0557282
BRSK2	1.04754	1.77511	6.76808	0.879766	918	Not Significant	0.0556329
PDCD1	0.958244	1.73316	5.31044	0.88033	918	Not Significant	0.0553547
CYP24A1	0.977909	2.07076	3.72014	0.882104	918	Not Significant	0.0544801
ARNT	0.970192	1.90686	4.29864	0.884287	918	Not Significant	0.0534065
DTD1	1.01823	2.21782	3.67532	0.885348	918	Not Significant	0.0528858
GMFG	1.02355	2.10673	4.07958	0.885724	918	Not Significant	0.0527015
CFH	0.934669	1.44979	10.5073	0.885904	918	Not Significant	0.0526133
HSPB1	0.980865	2.12382	3.58699	0.885978	918	Not Significant	0.0525768
JUN	1.03245	1.94859	4.94251	0.886042	918	Not Significant	0.0525455
C1QTNF5	1.04462	1.77219	6.73314	0.886957	918	Not Significant	0.0520973
OLR1	1.03044	1.97638	4.75198	0.887066	918	Not Significant	0.0520441
COPB2	0.949473	1.59057	6.97608	0.887108	918	Not Significant	0.0520235
SHMT1	0.975073	1.98833	3.98822	0.887508	918	Not Significant	0.0518278
TIMP3	1.01504	2.28143	3.48738	0.887907	918	Not Significant	0.0516325
EIF4E	0.98184	2.13993	3.5507	0.888022	918	Not Significant	0.0515763
CSRP3	1.01299	2.32614	3.37202	0.88963	918	Not Significant	0.0507905
TNXB	0.939698	1.47712	9.61816	0.889722	918	Not Significant	0.0507458
CLINT1	0.968138	1.84165	4.64077	0.890463	918	Not Significant	0.0503842
PCSK9	1.04764	1.71606	7.63208	0.890526	918	Not Significant	0.0503535
THPO	0.95844	1.68815	5.77937	0.890535	918	Not Significant	0.0503488
DEFB118	1.03007	1.96472	4.81192	0.890608	918	Not Significant	0.0503134
DCTD	1.01665	2.23303	3.62035	0.89068	918	Not Significant	0.0502785
ACP1	0.96107	1.7207	5.48415	0.891668	918	Not Significant	0.0497969
BCL2L1	1.01749	2.20948	3.69116	0.891671	918	Not Significant	0.0497953
AP3B1	1.02204	2.10812	4.05762	0.892156	918	Not Significant	0.0495591
NAAA	1.02339	2.07548	4.19676	0.893212	918	Not Significant	0.0490456
DHODH	0.967965	1.82424	4.75203	0.893423	918	Not Significant	0.0489427
IVD	0.973722	1.9321	4.21902	0.893808	918	Not Significant	0.0487559
IL13RA1	0.961655	1.7177	5.52584	0.894023	918	Not Significant	0.0486515
KCNIP4	0.955925	1.63037	6.48466	0.895204	918	Not Significant	0.0480778
SFTPD	1.02557	2.01612	4.48196	0.896438	918	Not Significant	0.0474799
ADIPOQ	0.983587	2.15031	3.5382	0.896984	918	Not Significant	0.0472153
ECE1	1.03274	1.87873	5.4268	0.898148	918	Not Significant	0.0466519
KLK12	0.989034	2.30254	3.23125	0.899118	918	Not Significant	0.0461831
IL17F	1.01392	2.26789	3.50942	0.899118	918	Not Significant	0.0461831
USO1	0.978828	2.01929	3.90937	0.899279	918	Not Significant	0.0461056
IL13	1.02308	2.04956	4.29972	0.899647	918	Not Significant	0.0459277
TNFAIP8	0.949752	1.52886	8.37142	0.900142	918	Not Significant	0.0456891
CDH17	1.01404	2.25204	3.54877	0.902229	918	Not Significant	0.044683
C1S	0.939805	1.41748	12.574	0.902271	918	Not Significant	0.0446628
DUSP29	1.02141	2.06951	4.19723	0.902693	918	Not Significant	0.0444601
GATD3	1.01707	2.1694	3.80268	0.903091	918	Not Significant	0.0442683
IL5	0.984447	2.14686	3.55548	0.903539	918	Not Significant	0.0440532
ISM1	1.04553	1.659	8.66603	0.904242	918	Not Significant	0.0437153
DHPS	0.968129	1.76283	5.22404	0.90557	918	Not Significant	0.043078
GLRX5	1.01528	2.20052	3.69499	0.906287	918	Not Significant	0.0427344
FCN1	1.0212	2.04722	4.28672	0.907624	918	Not Significant	0.042094
PDGFA	0.981108	2.0332	3.8825	0.908139	918	Not Significant	0.0418475
CEP112	0.972765	1.82808	4.79981	0.909812	918	Not Significant	0.0410481
HSD17B3	1.03079	1.8398	5.71341	0.909903	918	Not Significant	0.0410049
SCP2	0.974273	1.85683	4.63567	0.910373	918	Not Significant	0.0407806
IGBP1	0.979219	1.97077	4.1098	0.910699	918	Not Significant	0.0406252
CLNS1A	1.04558	1.6098	9.93595	0.911587	918	Not Significant	0.040202
DUSP13	1.02392	1.96141	4.74115	0.911894	918	Not Significant	0.0400556
STK24	0.97813	1.93427	4.26394	0.912369	918	Not Significant	0.0398295
CXCL1	0.988909	2.2478	3.34481	0.91281	918	Not Significant	0.0396196
ANXA10	1.01107	2.29251	3.42861	0.913138	918	Not Significant	0.0394634
TCL1A	0.988789	2.24083	3.35939	0.913464	918	Not Significant	0.0393084
CPPED1	1.01824	2.08279	4.10873	0.913915	918	Not Significant	0.0390944
CTSS	0.952735	1.48238	10.033	0.9145	918	Not Significant	0.0388164
IL2	0.975902	1.86594	4.60356	0.914934	918	Not Significant	0.0386103
AMOT	0.975649	1.85252	4.68285	0.916159	918	Not Significant	0.0380292
MNDA	0.983832	2.06711	3.79223	0.91622	918	Not Significant	0.0380003
PRDX3	0.981295	1.99056	4.05025	0.916849	918	Not Significant	0.037702
DLL4	0.98622	2.13387	3.60838	0.917725	918	Not Significant	0.0372875
HSPA1A	0.98598	2.12002	3.64644	0.918864	918	Not Significant	0.0367489
DYNLT1	0.985194	2.0941	3.71799	0.918964	918	Not Significant	0.0367013
CHP1	0.982346	2.00473	4.00473	0.919469	918	Not Significant	0.036463
METAP1D	0.982988	2.02112	3.94804	0.919876	918	Not Significant	0.0362708
CSNK2A1	1.02344	1.91401	5.01994	0.920529	918	Not Significant	0.0359625
STX16	1.0239	1.90262	5.10315	0.920664	918	Not Significant	0.0358989
PLA2G15	1.03155	1.74593	6.74908	0.921248	918	Not Significant	0.0356233
[truncated: 131 more rows]

## Sheet: Supplementary Table 5
Supplementary Table 5 Association of baseline plasma proteins with incident kidney outcomes in patients with DKD (fully adjusted Model 3).
protein	HR	CI_lower	CI_upper	p_value_adjusted	n_obs	significance	neg_log10_p
DEFA1_DEFA1B	2.87373	6.1465	94.4256	6.56995e-06	918	Extreme Significant	5.18244
FGF23	1.69982	3.73128	8.97403	4.66109e-05	918	Significant	4.33151
CLEC4G	5.2212	10.2179	124178	6.27576e-05	918	Extreme Significant	4.20233
C2	25.6564	176.377	1.84826e+55	7.14836e-05	918	Extreme Significant	4.14579
CNTNAP2	3.26017	6.01802	373.189	0.000104285	918	Extreme Significant	3.98178
EPO	1.42165	3.26074	5.52875	0.000188186	918	Significant	3.72541
FUT3_FUT5	2.73025	4.80818	115.236	0.000372171	918	Extreme Significant	3.42926
ADM	6.16924	8.91694	3.58569e+07	0.000580956	918	Extreme Significant	3.23586
CD300LF	2.27148	4.09897	38.761	0.000735736	918	Extreme Significant	3.13328
HLA_E	3.87736	5.60495	6137.4	0.00105212	918	Extreme Significant	2.97794
CEACAM8	2.72601	4.46223	143.811	0.00105902	918	Extreme Significant	2.9751
ACSL1	2.71431	4.4354	140.592	0.00110731	918	Extreme Significant	2.95573
CLEC5A	3.53846	5.14296	2091.51	0.00130553	918	Extreme Significant	2.88421
EFNA1	3.555	5.00697	2554.64	0.00168736	918	Extreme Significant	2.77279
CLEC10A	3.79843	5.15177	6641.94	0.00185264	918	Extreme Significant	2.73221
SEMA3F	6.51086	7.31818	1.77721e+09	0.00194651	918	Extreme Significant	2.71074
CCL3	2.40917	3.95221	68.2645	0.00214061	918	Extreme Significant	2.66946
IGFBP1	1.40222	3.09214	5.70752	0.00224684	918	Significant	2.64843
CD38	3.1253	4.50129	660.344	0.00225322	918	Extreme Significant	2.6472
CLEC14A	2.54935	4.01007	107.737	0.00252932	918	Extreme Significant	2.597
HSBP1	1.95984	3.54599	20.7878	0.00255435	918	Significant	2.59272
FCRLB	1.73101	3.34061	11.9924	0.0029124	918	Significant	2.53575
BCAM	5.15723	5.61736	4.93e+06	0.00331337	918	Extreme Significant	2.47973
DDX25	3.21083	4.34537	1115.93	0.00345334	918	Extreme Significant	2.46176
CEACAM21	1.55089	3.16402	8.0703	0.00383547	918	Significant	2.41618
CCL14	2.76615	4.00459	248.367	0.00385081	918	Extreme Significant	2.41445
FCGR3B	2.48073	3.79999	100.461	0.00405448	918	Extreme Significant	2.39206
CD93	3.2012	4.24081	1203.56	0.00415171	918	Extreme Significant	2.38177
FABP9	2.04834	3.50498	28.3707	0.00417163	918	Extreme Significant	2.37969
SERPINA11	4.39055	4.89218	187563	0.00436332	918	Extreme Significant	2.36018
EDNRB	1.81625	3.32989	15.5219	0.00452646	918	Significant	2.34424
FCAR	1.99426	3.44713	24.8703	0.00457642	918	Significant	2.33947
DGCR6	2.8907	3.98216	422.924	0.00482118	918	Extreme Significant	2.31685
AMBN	2.73649	3.88279	249.675	0.00492813	918	Extreme Significant	2.30732
CA6	0.475198	1.32641	2.2242	0.00505242	918	Extreme Significant	2.2965
ADCYAP1R1	0.151306	1.04069	1.77527	0.0055006	918	Extreme Significant	2.25959
ATXN2L	2.37514	3.62742	79.6886	0.00556482	918	Extreme Significant	2.25455
ATP6AP2	2.8529	3.89464	397.958	0.00556554	918	Extreme Significant	2.25449
IGFBP2	1.8169	3.27476	16.1647	0.00604873	918	Significant	2.21834
GLP1R	1.87362	3.30712	18.8211	0.00610968	918	Significant	2.21398
BAMBI	2.79446	3.80895	343.493	0.00627452	918	Extreme Significant	2.20242
EPHB4	2.84649	3.81595	424.249	0.00654518	918	Extreme Significant	2.18408
GUK1	1.97152	3.34388	25.0265	0.00668624	918	Significant	2.17482
ACVRL1	2.91116	3.83466	547.481	0.00673037	918	Extreme Significant	2.17196
GALNT3	1.90666	3.30292	20.9604	0.00680259	918	Significant	2.16733
IGFBP4	2.07609	3.38818	34.1943	0.0070542	918	Extreme Significant	2.15155
CNTN3	0.21682	1.0738	1.93525	0.00713021	918	Extreme Significant	2.1469
BNIP2	4.70198	4.56576	2.1026e+06	0.00726466	918	Extreme Significant	2.13878
CLEC7A	2.10718	3.37602	38.4514	0.0078157	918	Extreme Significant	2.10703
FGF16	0.279399	1.11424	2.05779	0.00844269	918	Extreme Significant	2.07352
SCARF1	4.64372	4.39251	2.12946e+06	0.00849376	918	Extreme Significant	2.0709
NRP1	6.2617	4.93409	4.65794e+10	0.00852648	918	Extreme Significant	2.06923
ADA2	2.05584	3.31756	33.9308	0.00877748	918	Extreme Significant	2.05663
GJA8	1.95048	3.24663	25.2944	0.0094586	918	Significant	2.02417
CD300E	2.03042	3.2813	32.1207	0.0095722	918	Extreme Significant	2.01899
CEACAM6	2.97578	3.64959	934.589	0.010228	918	Extreme Significant	1.99021
CNTN5	2.58655	3.49652	209.479	0.0102762	918	Extreme Significant	1.98817
DXO	2.67754	3.52287	296.819	0.0104992	918	Extreme Significant	1.97884
CAPG	2.17998	3.31506	52.7352	0.0106767	918	Extreme Significant	1.97156
EXOSC10	1.77641	3.12971	15.892	0.01097	918	Significant	1.95979
DNM3	1.97019	3.21134	27.8568	0.0111915	918	Significant	1.95111
CCN4	2.47726	3.40114	150.397	0.0116628	918	Extreme Significant	1.9332
LY9	0.169458	1.04342	1.96517	0.011877	918	Extreme Significant	1.92529
CLEC6A	1.90721	3.15649	23.6764	0.0124497	918	Significant	1.90484
ADGRE5	2.56628	3.40312	216.478	0.0125255	918	Extreme Significant	1.9022
CDH2	2.84415	3.48917	647.49	0.0127338	918	Extreme Significant	1.89504
CA12	2.34842	3.30032	101.383	0.0133694	918	Extreme Significant	1.87389
FMNL1	1.48477	2.95991	7.62585	0.0134794	918	Significant	1.87033
CXCL11	1.47842	2.95146	7.53471	0.0140115	918	Significant	1.85352
IL17RA	2.01255	3.15777	33.8681	0.0143282	918	Extreme Significant	1.84381
CALB1	1.64641	3.01721	11.6416	0.0144044	918	Significant	1.8415
OXT	1.41675	2.90628	6.56244	0.0160712	918	Significant	1.79395
IL15RA	2.35467	3.2203	114.547	0.0164667	918	Extreme Significant	1.78339
ICAM5	1.75462	3.02452	16.1468	0.016786	918	Significant	1.77505
PSG1	1.57665	2.96012	9.88074	0.0168867	918	Significant	1.77245
KEL	4.82602	3.74751	4.53405e+07	0.0172553	918	Extreme Significant	1.76308
OMD	0.409264	1.21596	2.35515	0.0177555	918	Extreme Significant	1.75067
CLEC4D	1.64614	2.97342	12.0215	0.0178771	918	Significant	1.7477
FABP4	1.66634	2.97925	12.7243	0.0179601	918	Significant	1.74569
ASGR2	3.16843	3.36736	3898.89	0.0184518	918	Extreme Significant	1.73396
HMOX1	1.83595	3.0223	21.0651	0.0187904	918	Significant	1.72606
CHEK2	3.54577	3.42986	26920.1	0.0188882	918	Extreme Significant	1.72381
ANGPT2	1.87575	3.01977	24.1335	0.01978	918	Significant	1.70377
CGN	2.42156	3.15449	164.726	0.0200914	918	Extreme Significant	1.69699
BATF	1.96058	3.03682	31.8309	0.0202063	918	Significant	1.69451
ADGRB3	2.44876	3.1517	185.61	0.0205094	918	Extreme Significant	1.68805
BST1	0.616965	1.50664	2.53116	0.020635	918	Significant	1.68539
AARSD1	1.83266	2.99559	21.3548	0.0206612	918	Significant	1.68485
TIMP4	2.93837	3.24743	1525.72	0.020836	918	Extreme Significant	1.68119
CD79B	1.79668	2.98181	19.1953	0.0209634	918	Significant	1.67854
CCL17	0.660666	1.58911	2.56605	0.0221636	918	Significant	1.65436
CD59	2.73426	3.16172	661.647	0.0226794	918	Extreme Significant	1.64437
PSMA1	0.29574	1.10923	2.32487	0.0227377	918	Extreme Significant	1.64325
CINP	3.16583	3.21757	5304.47	0.0234252	918	Extreme Significant	1.63032
NTPROBNP	1.28903	2.81167	4.98939	0.0241326	918	Significant	1.6174
BRD1	4.4728	3.34879	1.54487e+07	0.024849	918	Extreme Significant	1.60469
CD302	2.03599	2.98205	44.4291	0.0251642	918	Extreme Significant	1.59922
PDCD1	0.281156	1.09659	2.35687	0.0257106	918	Extreme Significant	1.58989
COL18A1	3.50574	3.17761	41376.6	0.0266717	918	Extreme Significant	1.57395
FCN2	0.564873	1.40563	2.55264	0.0270099	918	Significant	1.56848
ALPP	0.701695	1.66914	2.61456	0.0272996	918	Significant	1.56384
SEZ6L	0.323859	1.12604	2.4195	0.0276852	918	Extreme Significant	1.55775
COL6A3	1.94614	2.93187	33.8226	0.0277365	918	Significant	1.55695
GGT5	2.8002	3.04614	1140.8	0.0285781	918	Extreme Significant	1.54397
ICAM3	2.29607	2.9716	126.552	0.0289437	918	Extreme Significant	1.53845
IL1A	0.48222	1.28445	2.53174	0.0292251	918	Extreme Significant	1.53424
PCDH1	15.1862	3.68486	6.22838e+76	0.0298527	918	Extreme Significant	1.52502
GNPDA1	3.29936	3.06747	16515.7	0.0302287	918	Extreme Significant	1.51958
CLSTN2	1.76373	2.87203	19.0778	0.0304459	918	Significant	1.51647
AMIGO2	3.58568	3.08556	90309.5	0.0306193	918	Extreme Significant	1.514
CRIM1	2.99946	3.02099	3420.66	0.0309998	918	Extreme Significant	1.50864
CCL18	1.35417	2.79564	5.95196	0.0310188	918	Significant	1.50837
FZD10	1.66803	2.85	14.248	0.0311877	918	Significant	1.50602
GPKOW	2.55594	2.94829	420.76	0.0325267	918	Extreme Significant	1.48776
AGR3	0.518449	1.32626	2.5907	0.0341016	918	Significant	1.46723
AFAP1	1.7435	2.83595	18.4711	0.0341658	918	Significant	1.46641
LBP	1.80926	2.84282	22.9441	0.0343122	918	Significant	1.46455
SEMA4C	6.18715	3.1395	340169974849155	0.0343241	918	Extreme Significant	1.4644
HJV	0.3685	1.15739	2.53207	0.0343465	918	Extreme Significant	1.46412
CACNB1	0.388304	1.17527	2.54377	0.034571	918	Extreme Significant	1.46129
CD274	2.19958	2.88057	96.8323	0.0347794	918	Extreme Significant	1.45868
LILRB5	2.17998	2.86698	91.1057	0.0357486	918	Extreme Significant	1.44674
ART3	2.1735	2.86531	88.917	0.0358394	918	Extreme Significant	1.44564
CCDC28A	4.5481	3.01694	1.36588e+08	0.0359707	918	Extreme Significant	1.44405
CEACAM16	0.578991	1.41533	2.62499	0.0360529	918	Significant	1.44306
LPO	0.532309	1.34334	2.61173	0.036118	918	Significant	1.44228
CR2	1.66266	2.80862	14.5405	0.0364064	918	Significant	1.43882
CRTAP	0.235422	1.06253	2.4938	0.0365977	918	Extreme Significant	1.43655
TGFB1	2.81045	2.905	1646.81	0.0366124	918	Extreme Significant	1.43637
SLC16A1	2.15207	2.85434	82.7423	0.0366177	918	Extreme Significant	1.43631
SFTPA1	0.374102	1.16014	2.56555	0.0369461	918	Extreme Significant	1.43243
FGFBP2	1.92536	2.8246	35.5177	0.0375744	918	Significant	1.42511
APOL1	2.01567	2.83198	49.5496	0.0376099	918	Extreme Significant	1.4247
CLPS	0.693729	1.63452	2.66304	0.0377227	918	Significant	1.4234
HTR1A	1.54224	2.78498	10.1982	0.0380175	918	Significant	1.42002
GAL	0.613331	1.47138	2.64861	0.0383174	918	Significant	1.4166
SLAMF1	2.48188	2.85303	356.192	0.0386946	918	Extreme Significant	1.41235
LILRB2	2.34238	2.83552	193.339	0.0393922	918	Extreme Significant	1.40459
TNR	0.366765	1.15106	2.60174	0.0402067	918	Extreme Significant	1.3957
C7	2.60241	2.82576	678.386	0.041235	918	Extreme Significant	1.38473
MMP12	2.18803	2.80455	103.799	0.0413386	918	Extreme Significant	1.38364
TNFSF13B	5.83357	2.90275	7.39056e+13	0.0420241	918	Extreme Significant	1.3765
DCXR	0.618772	1.4763	2.6722	0.042052	918	Significant	1.37621
IL5RA	0.510278	1.30562	2.65488	0.0421431	918	Significant	1.37527
HYOU1	3.30874	2.83589	36422.5	0.0423209	918	Extreme Significant	1.37345
ANKRA2	1.6186	2.76442	13.151	0.0423221	918	Significant	1.37343
GPR101	0.386844	1.16701	2.63514	0.0426295	918	Extreme Significant	1.37029
CX3CL1	1.97757	2.78012	45.8211	0.0427589	918	Significant	1.36897
CD200	2.56654	2.79704	604.403	0.0433499	918	Extreme Significant	1.36301
GTF2IRD1	2.04149	2.76921	59.8447	0.0442402	918	Extreme Significant	1.35418
CCN3	1.86348	2.7616	30.5246	0.0443646	918	Significant	1.35296
COMMD1	2.1567	2.77109	95.9256	0.0444527	918	Extreme Significant	1.3521
ADH4	0.684729	1.60514	2.69338	0.0445364	918	Significant	1.35128
B4GALT1	2.468	2.77754	388.553	0.0447101	918	Extreme Significant	1.34959
KLRD1	0.399232	1.17688	2.6608	0.0447292	918	Extreme Significant	1.34941
CCL15	1.71863	2.75232	18.4928	0.0448804	918	Significant	1.34794
CST3	3.30908	2.79091	42990.4	0.0451196	918	Extreme Significant	1.34563
CSF2RA	1.67409	2.74814	15.9954	0.0452648	918	Significant	1.34424
EFNA4	1.82166	2.75147	26.5399	0.045479	918	Significant	1.34219
KRT19	0.572259	1.39229	2.68991	0.0457479	918	Significant	1.33963
CEP164	0.496114	1.28321	2.68324	0.045806	918	Extreme Significant	1.33908
CTSF	0.491257	1.27653	2.68713	0.0463204	918	Extreme Significant	1.33423
DENND2B	2.10402	2.74561	80.0832	0.0469722	918	Extreme Significant	1.32816
CRYBB1	1.81939	2.73342	26.8942	0.047898	918	Significant	1.31968
TNFRSF10C	2.17442	2.73356	110.14	0.0483629	918	Extreme Significant	1.31549
CLSTN1	1.43696	2.71709	7.89123	0.0502773	918	Not Significant	1.29863
EVPL	2.86569	2.71301	3744.81	0.0504234	918	Not Significant	1.29737
AMN	2.04638	2.71167	66.5455	0.0507825	918	Not Significant	1.29429
FEN1	1.37083	2.71299	6.57216	0.0514257	918	Not Significant	1.28882
MUC16	1.30145	2.71134	5.46366	0.0522468	918	Not Significant	1.28194
CSF1	2.25781	2.69152	172.198	0.0528277	918	Not Significant	1.27714
NADK	0.386139	1.15864	2.75282	0.0530566	918	Not Significant	1.27526
CABP2	1.56012	2.69549	11.6424	0.0544308	918	Not Significant	1.26416
GRK5	1.58203	2.69334	12.5046	0.0547083	918	Not Significant	1.26195
ACADM	0.557549	1.3594	2.75229	0.0549381	918	Not Significant	1.26013
CCL21	1.96272	2.66686	50.7682	0.0567189	918	Not Significant	1.24627
AGER	1.68418	2.67801	17.8041	0.0567802	918	Not Significant	1.2458
EFNB2	0.511712	1.29278	2.77234	0.0568414	918	Not Significant	1.24534
IL1R2	0.310115	1.09655	2.83901	0.0585908	918	Not Significant	1.23217
CLIC5	3.17968	2.60546	38481.9	0.0588622	918	Not Significant	1.23016
TPPP3	4.41332	2.57105	9.07274e+08	0.0591421	918	Not Significant	1.2281
DDX58	1.58167	2.66722	12.8076	0.0599183	918	Not Significant	1.22244
ALDH3A1	0.631307	1.47815	2.7728	0.0601606	918	Not Significant	1.22069
FGR	1.36737	2.68227	6.65236	0.060201	918	Not Significant	1.2204
ANGPTL4	1.87954	2.63334	38.4175	0.0622326	918	Not Significant	1.20598
DNER	0.363059	1.13329	2.86752	0.0622988	918	Not Significant	1.20552
EIF4EBP1	1.51115	2.65845	10.3351	0.0630796	918	Not Significant	1.20011
PDGFC	0.357014	1.1275	2.89253	0.0640826	918	Not Significant	1.19326
B2M	1.9922	2.61088	62.5252	0.0643787	918	Not Significant	1.19126
NCAN	0.493456	1.26285	2.83884	0.0644903	918	Not Significant	1.19051
IL1R1	1.96732	2.60771	56.7144	0.0651314	918	Not Significant	1.18621
IL16	1.72035	2.62658	21.43	0.0655581	918	Not Significant	1.18337
ADAM8	2.06301	2.59455	86.8312	0.065941	918	Not Significant	1.18084
DCBLD2	0.534519	1.31538	2.8356	0.065989	918	Not Significant	1.18053
LRRN1	0.417173	1.17828	2.8887	0.0663575	918	Not Significant	1.17811
ACY1	0.687987	1.58623	2.78973	0.066604	918	Not Significant	1.1765
COLEC12	2.20497	2.5759	170.435	0.066975	918	Not Significant	1.17409
AZU1	1.39031	2.65643	7.23196	0.0671579	918	Not Significant	1.1729
IFI30	2.18148	2.57479	153.196	0.0673689	918	Not Significant	1.17154
CD3E	0.347601	1.11837	2.94473	0.0677178	918	Not Significant	1.1693
BCL2	1.38454	2.65446	7.12501	0.0679888	918	Not Significant	1.16756
CANT1	3.01888	2.50628	20313.9	0.0686931	918	Not Significant	1.16309
AKR7L	0.516386	1.28838	2.86438	0.0688372	918	Not Significant	1.16218
CES3	0.589803	1.39645	2.83413	0.0688977	918	Not Significant	1.1618
TNFSF11	0.546001	1.32865	2.8551	0.069357	918	Not Significant	1.15891
AHSG	4.85785	2.40913	4.52946e+11	0.0699206	918	Not Significant	1.15539
CD82	1.79393	2.58969	29.4326	0.0708537	918	Not Significant	1.14964
FSHB	1.60613	2.61211	14.683	0.0710628	918	Not Significant	1.14836
ASAH2	0.648817	1.49922	2.82796	0.0720703	918	Not Significant	1.14224
FUS	1.75965	2.58624	26.0142	0.0722558	918	Not Significant	1.14113
CREG1	0.454481	1.21188	2.92952	0.0725526	918	Not Significant	1.13935
PI3	1.62754	2.60214	15.9559	0.0725921	918	Not Significant	1.13911
MME	1.6803	2.59436	19.3289	0.0726997	918	Not Significant	1.13847
CLSPN	2.57436	2.49737	1395.62	0.0731167	918	Not Significant	1.13598
CDON	0.413736	1.17067	2.96336	0.0731569	918	Not Significant	1.13574
CD300C	1.78845	2.57758	29.3149	0.0731891	918	Not Significant	1.13555
IL1RAP	1.82678	2.5705	34.2851	0.0735893	918	Not Significant	1.13319
CACNA1H	0.393252	1.15192	2.98454	0.0736552	918	Not Significant	1.1328
CDH6	1.89024	2.56202	44.6047	0.0736904	918	Not Significant	1.13259
TIE1	2.6617	2.47894	2450.18	0.0744602	918	Not Significant	1.12808
IL6R	3.33902	2.42923	285297	0.0744984	918	Not Significant	1.12785
DLL1	2.06591	2.53347	98.6189	0.0749496	918	Not Significant	1.12523
EPHX2	0.602503	1.41059	2.87263	0.0764019	918	Not Significant	1.1169
DPP7	1.55945	2.59098	12.8636	0.077607	918	Not Significant	1.1101
HDGF	0.7421	1.70333	2.81239	0.07803	918	Not Significant	1.10774
ABCA2	1.96185	2.52408	63.8787	0.0785869	918	Not Significant	1.10465
PLIN1	3.20298	2.39713	124789	0.0788924	918	Not Significant	1.10296
DCLRE1C	2.47044	2.45562	891.981	0.0797174	918	Not Significant	1.09845
HAVCR2	1.81109	2.53893	33.7966	0.0798647	918	Not Significant	1.09765
CETN3	1.54165	2.58401	12.2252	0.0801501	918	Not Significant	1.0961
FGA	2.55412	2.44345	1483.02	0.0801764	918	Not Significant	1.09595
EXTL1	0.495369	1.25233	2.97602	0.0810548	918	Not Significant	1.09122
BTD	0.231157	1.04548	3.32493	0.0815574	918	Not Significant	1.08854
PAPPA	2.34748	2.45596	460.838	0.0815842	918	Not Significant	1.08839
AXL	2.22717	2.47021	241.096	0.0816446	918	Not Significant	1.08807
ACTA2	1.6012	2.56445	15.2177	0.082154	918	Not Significant	1.08537
BAP18	1.60522	2.56272	15.4576	0.0823815	918	Not Significant	1.08417
GP1BA	2.04744	2.48035	100.962	0.0839417	918	Not Significant	1.07602
DRAXIN	1.74861	2.52806	27.027	0.084135	918	Not Significant	1.07502
LTBP3	1.87688	2.50546	46.3105	0.0842165	918	Not Significant	1.0746
CGB3_CGB5_CGB8	1.96747	2.48865	69.8026	0.084616	918	Not Significant	1.07255
RETN	2.13891	2.46233	160.298	0.0847327	918	Not Significant	1.07195
FNDC1	0.552943	1.32548	2.95964	0.0849612	918	Not Significant	1.07078
CAT	0.512412	1.27039	2.99547	0.0851811	918	Not Significant	1.06966
WFIKKN2	0.449782	1.19804	3.06382	0.0859673	918	Not Significant	1.06567
FCGR2B	0.634809	1.45918	2.90502	0.0859934	918	Not Significant	1.06554
CD14	1.78431	2.51228	31.6939	0.086052	918	Not Significant	1.06524
PAEP	1.3527	2.60587	6.75627	0.086345	918	Not Significant	1.06376
EIF2S2	2.18359	2.44432	207.431	0.086613	918	Not Significant	1.06242
F12	2.53767	2.39447	1595.94	0.0871197	918	Not Significant	1.05988
IL12RB1	1.69478	2.52088	22.3422	0.0879304	918	Not Significant	1.05586
TSLP	1.84119	2.49048	41.0648	0.0883369	918	Not Significant	1.05386
VNN2	2.36861	2.4066	594.831	0.0884878	918	Not Significant	1.05312
AP2B1	1.95109	2.46823	67.5821	0.0888276	918	Not Significant	1.05145
EP300	2.59488	2.37304	2420.54	0.0891791	918	Not Significant	1.04974
AOC1	0.465786	1.2128	3.07879	0.0893254	918	Not Significant	1.04902
AGT	3.22932	2.2992	275363	0.0900752	918	Not Significant	1.04539
ANK2	0.512443	1.26641	3.03989	0.0906955	918	Not Significant	1.04241
SIT1	1.81656	2.48245	37.6845	0.0909271	918	Not Significant	1.04131
CLEC1A	1.72698	2.49988	25.9225	0.0911269	918	Not Significant	1.04035
ANGPT1	0.731747	1.66401	2.86194	0.0913202	918	Not Significant	1.03943
LPL	1.82318	2.47856	38.9429	0.0914589	918	Not Significant	1.03877
ASGR1	2.08117	2.42609	132.554	0.0924152	918	Not Significant	1.03426
CKB	1.48731	2.5431	10.6971	0.0949276	918	Not Significant	1.02261
BACH1	0.638547	1.45731	2.95269	0.0959174	918	Not Significant	1.0181
PAG1	2.00315	2.41821	94.0805	0.0964507	918	Not Significant	1.01569
CTSE	0.555133	1.31925	3.04128	0.0969435	918	Not Significant	1.01348
C1QL2	2.33312	2.35738	571.144	0.0971092	918	Not Significant	1.01274
GABARAPL1	0.561446	1.32805	3.03754	0.0974033	918	Not Significant	1.01143
NEFL	0.700143	1.58294	2.90758	0.0974992	918	Not Significant	1.011
CRYBB2	0.751554	1.70905	2.86886	0.0978074	918	Not Significant	1.00963
CCDC134	1.66053	2.48596	20.6532	0.098001	918	Not Significant	1.00877
ITGA11	0.378095	1.12686	3.30999	0.0980849	918	Not Significant	1.0084
NPPB	1.17223	2.64061	4.11712	0.0981708	918	Not Significant	1.00802
EHBP1	1.47303	2.53271	10.3285	0.0993647	918	Not Significant	1.00277
CEBPA	2.3165	2.34615	540.536	0.0994327	918	Not Significant	1.00247
KIR2DL3	0.628601	1.43484	2.9874	0.100779	918	Not Significant	0.996628
MANF	1.46049	2.53204	9.9343	0.100794	918	Not Significant	0.996566
EIF4G3	1.45996	2.53035	9.93415	0.10139	918	Not Significant	0.994007
LAIR2	0.76809	1.75094	2.86684	0.101403	918	Not Significant	0.993949
ENDOU	0.70186	1.58263	2.92416	0.102132	918	Not Significant	0.99084
BPIFB1	1.49255	2.51608	11.1822	0.102656	918	Not Significant	0.988616
CDH5	2.25096	2.33847	389.361	0.102702	918	Not Significant	0.988422
CRX	1.2157	2.6153	4.65206	0.102878	918	Not Significant	0.987679
GUCA2A	1.709	2.4431	26.3018	0.10545	918	Not Significant	0.976953
KAZALD1	0.589364	1.36393	3.06226	0.106114	918	Not Significant	0.974229
BANK1	0.782181	1.7863	2.87076	0.107093	918	Not Significant	0.97024
IFNAR1	2.14333	2.33353	226.158	0.107356	918	Not Significant	0.969174
CCT5	0.519444	1.26353	3.16942	0.107604	918	Not Significant	0.968171
CD7	1.88656	2.38659	59.8337	0.108054	918	Not Significant	0.966358
GSTM4	1.37097	2.54188	7.49875	0.108193	918	Not Significant	0.965799
EDDM3B	0.643966	1.45679	3.01081	0.108483	918	Not Significant	0.96464
COL28A1	1.49398	2.49635	11.4706	0.108661	918	Not Significant	0.963926
C3	0.380039	1.12352	3.4561	0.108869	918	Not Significant	0.963095
SKAP1	1.62758	2.4496	19.2348	0.109785	918	Not Significant	0.959459
HK2	0.384982	1.1268	3.46084	0.110077	918	Not Significant	0.958305
CPLX2	2.70319	2.22144	9463.28	0.110102	918	Not Significant	0.958207
AK1	1.45007	2.50697	9.85363	0.110209	918	Not Significant	0.957785
CSTB	1.83216	2.38873	47.2298	0.110634	918	Not Significant	0.956111
SIGLEC7	3.11349	2.15998	292967	0.11106	918	Not Significant	0.954444
CLINT1	1.74694	2.40976	32.1311	0.111087	918	Not Significant	0.954337
TYMP	2.15025	2.31282	248.215	0.111091	918	Not Significant	0.95432
MFAP3	1.77535	2.39922	36.6542	0.111738	918	Not Significant	0.951799
ATF4	2.89685	2.17953	47617.8	0.112414	918	Not Significant	0.94918
CD46	2.09522	2.31128	188.639	0.113751	918	Not Significant	0.944045
COMMD9	2.40042	2.24259	1254.44	0.115131	918	Not Significant	0.938807
FCRL2	1.42248	2.50316	9.07259	0.115183	918	Not Significant	0.938613
IL19	1.25477	2.57443	5.28561	0.115815	918	Not Significant	0.936235
GALNT5	2.41075	2.22402	1437.78	0.118224	918	Not Significant	0.927293
IGFBP3	1.61411	2.42245	19.0035	0.118554	918	Not Significant	0.926083
CTSL	2.01205	2.30434	127.682	0.119313	918	Not Significant	0.923313
EFEMP1	1.76848	2.36676	37.7216	0.120244	918	Not Significant	0.919937
KLK13	0.549254	1.29422	3.2211	0.120299	918	Not Significant	0.919738
TST	1.61833	2.4136	19.538	0.120676	918	Not Significant	0.918381
CPVL	1.93172	2.31791	84.6719	0.12088	918	Not Significant	0.917645
C1QBP	1.61768	2.41103	19.5615	0.121479	918	Not Significant	0.9155
ITIH3	2.551	2.17986	4234.21	0.12168	918	Not Significant	0.91478
LRRC25	2.30504	2.22285	773.992	0.122474	918	Not Significant	0.911958
CD8A	1.45874	2.46623	10.5627	0.1231	918	Not Significant	0.909741
CASC3	2.03874	2.27939	155.217	0.123328	918	Not Significant	0.908939
TIMD4	2.32831	2.2117	924.75	0.123734	918	Not Significant	0.907512
ADAM12	1.98668	2.28514	118.616	0.125041	918	Not Significant	0.902948
CD27	1.45474	2.4599	10.4971	0.125932	918	Not Significant	0.899863
ACRBP	2.13419	2.24122	282.564	0.12655	918	Not Significant	0.897738
PAM	3.02079	2.07581	266787	0.126967	918	Not Significant	0.89631
HNRNPUL1	1.74015	2.34888	34.676	0.1272	918	Not Significant	0.895513
LGALS4	0.581311	1.33516	3.21901	0.128071	918	Not Significant	0.89255
CEP170	1.54662	2.41384	15.0963	0.128666	918	Not Significant	0.890537
CD300LG	1.62381	2.38375	20.8088	0.128797	918	Not Significant	0.890093
THBS2	1.84864	2.30543	59.8294	0.129549	918	Not Significant	0.887565
INHBC	2.69409	2.11194	16456.8	0.129712	918	Not Significant	0.887018
CHRM1	3.41145	2.00545	1.83378e+07	0.130299	918	Not Significant	0.885058
BRK1	1.6042	2.38261	19.3783	0.131357	918	Not Significant	0.881545
C1QA	2.6431	2.11083	11511	0.13164	918	Not Significant	0.880613
LEP	1.45871	2.44196	10.8408	0.131738	918	Not Significant	0.88029
FAM171A2	1.16369	2.59945	4.12691	0.132137	918	Not Significant	0.878975
LIF	2.05809	2.2343	194.182	0.132345	918	Not Significant	0.878294
BCL2L1	1.34787	2.49327	7.30517	0.132445	918	Not Significant	0.877963
IGF2BP3	1.67083	2.35184	26.1635	0.133044	918	Not Significant	0.876005
ROBO2	2.98591	2.04695	254215	0.133111	918	Not Significant	0.875786
ENG	2.42512	2.14527	2220.2	0.133111	918	Not Significant	0.875785
BCR	0.751042	1.67575	2.98198	0.134404	918	Not Significant	0.871589
APOA2	1.57286	2.38499	17.2222	0.134475	918	Not Significant	0.87136
IKZF2	0.686384	1.52074	3.07674	0.134707	918	Not Significant	0.87061
GDNF	1.68164	2.33814	27.9234	0.135844	918	Not Significant	0.86696
CREBZF	2.39082	2.13806	1848.42	0.136103	918	Not Significant	0.866134
TMPRSS5	0.487112	1.20766	3.51684	0.137182	918	Not Significant	0.862704
CD4	1.91703	2.25129	92.6295	0.137873	918	Not Significant	0.86052
IGFBP6	2.0526	2.2077	204.378	0.138893	918	Not Significant	0.85732
HRG	2.22459	2.16242	612.023	0.139049	918	Not Significant	0.856832
HLA_DRA	1.65905	2.33538	25.6654	0.139165	918	Not Significant	0.856469
ST3GAL1	1.79618	2.28432	49.6777	0.139459	918	Not Significant	0.855553
ARHGEF12	0.794146	1.79482	2.93951	0.139632	918	Not Significant	0.855014
F3	2.14445	2.17962	365.817	0.139713	918	Not Significant	0.854762
ART5	1.25961	2.52735	5.53586	0.139867	918	Not Significant	0.854284
CPB2	3.50531	1.93859	1.15158e+08	0.140249	918	Not Significant	0.853101
EPHB6	1.59239	2.35791	19.2237	0.140499	918	Not Significant	0.852327
HNMT	1.39644	2.44672	8.84137	0.141482	918	Not Significant	0.849298
CXCL16	2.17949	2.15746	481.852	0.142741	918	Not Significant	0.84545
CRISP2	0.689756	1.52132	3.10777	0.143066	918	Not Significant	0.844463
ELAC1	1.34889	2.46775	7.49534	0.143496	918	Not Significant	0.84316
CFD	2.34287	2.1141	1528.63	0.143577	918	Not Significant	0.842916
MPIG6B	1.80991	2.26237	55.2787	0.144124	918	Not Significant	0.841264
GAS2	0.545554	1.27346	3.42542	0.14454	918	Not Significant	0.840012
OSMR	6.39081	1.69623	3.69718e+33	0.144725	918	Not Significant	0.839456
CYP24A1	1.33838	2.46978	7.25138	0.145294	918	Not Significant	0.837753
CBLIF	0.79465	1.79162	2.95326	0.145514	918	Not Significant	0.837095
FRMD4B	1.40055	2.43452	9.06675	0.145585	918	Not Significant	0.836883
EIF2AK3	1.41609	2.42254	9.64407	0.147075	918	Not Significant	0.832461
CEP85	0.631052	1.40271	3.24389	0.147622	918	Not Significant	0.83085
LTA4H	0.554193	1.28295	3.43027	0.147853	918	Not Significant	0.830169
AFP	1.39921	2.42892	9.08029	0.148187	918	Not Significant	0.829191
ERVV_1	0.383411	1.11019	4.08074	0.148242	918	Not Significant	0.829029
AKAP12	3.75916	1.86635	6.84584e+09	0.148394	918	Not Significant	0.828583
PSMD9	1.84118	2.23483	67.7281	0.148661	918	Not Significant	0.827803
CPXM1	0.717669	1.58014	3.08257	0.14867	918	Not Significant	0.827776
GBA	1.6364	2.31164	24.4253	0.149232	918	Not Significant	0.826139
ERBB3	0.308128	1.06407	4.61277	0.149719	918	Not Significant	0.824723
GRN	2.23336	2.11314	785.824	0.149861	918	Not Significant	0.82431
CEP152	1.53045	2.35657	15.3704	0.150158	918	Not Significant	0.823452
CD200R1	1.99389	2.17898	164.745	0.15019	918	Not Significant	0.823359
REG1B	1.72563	2.27156	37.6907	0.150349	918	Not Significant	0.8229
ADAMTS15	1.62251	2.313	23.09	0.150689	918	Not Significant	0.821918
ARSA	0.60182	1.35082	3.33487	0.15143	918	Not Significant	0.819787
GADD45B	1.45198	2.3922	11.2137	0.151523	918	Not Significant	0.819523
ADGRE2	1.95763	2.18471	134.816	0.151654	918	Not Significant	0.819147
ALDH1A1	0.72796	1.60222	3.07766	0.152128	918	Not Significant	0.817792
LYPD1	1.7859	2.23888	52.3117	0.15312	918	Not Significant	0.814969
ATP6V1G1	1.48478	2.37039	12.8633	0.153315	918	Not Significant	0.814416
CLUL1	0.604037	1.35293	3.34358	0.153515	918	Not Significant	0.813848
CSF3R	2.09389	2.13318	326.061	0.154216	918	Not Significant	0.811871
CHRDL2	1.46018	2.3755	11.755	0.156269	918	Not Significant	0.806127
FGFR2	0.486234	1.19629	3.74015	0.156762	918	Not Significant	0.804759
DNAJC6	1.32415	2.45362	7.05325	0.156998	918	Not Significant	0.804105
SLAMF7	0.592181	1.3318	3.40037	0.157207	918	Not Significant	0.803528
ANGPTL3	1.78512	2.22	54.3658	0.158662	918	Not Significant	0.799526
ESYT2	1.29956	2.46289	6.51255	0.160457	918	Not Significant	0.794641
NPTX1	1.94258	2.15544	136.128	0.160783	918	Not Significant	0.79376
PGLYRP1	1.85212	2.18705	80.1181	0.160869	918	Not Significant	0.793527
CCL2	1.55376	2.31144	17.8374	0.161942	918	Not Significant	0.79064
TGM2	1.67931	2.25239	32.2354	0.162049	918	Not Significant	0.790355
ADAMTS8	0.629212	1.38894	3.33697	0.162307	918	Not Significant	0.789662
MEPE	0.362812	1.09117	4.52099	0.16321	918	Not Significant	0.787252
ASPN	2.91214	1.90818	501173	0.164089	918	Not Significant	0.78492
L1CAM	0.432685	1.14218	4.08904	0.164127	918	Not Significant	0.784819
CD99	2.10967	2.08786	422.418	0.164617	918	Not Significant	0.783525
FOSB	1.75012	2.21283	47.2878	0.164974	918	Not Significant	0.782585
TPSAB1	0.542623	1.25716	3.62031	0.165163	918	Not Significant	0.782088
APOH	0.560967	1.28141	3.55761	0.165179	918	Not Significant	0.782046
HSDL2	0.621414	1.37335	3.37766	0.165446	918	Not Significant	0.781344
CD164	2.47554	1.98786	7477.34	0.165733	918	Not Significant	0.780591
COL3A1	2.70392	1.93762	63138.8	0.166164	918	Not Significant	0.779463
DPP4	0.487659	1.19272	3.85499	0.166682	918	Not Significant	0.778111
COPB2	2.04073	2.09951	274.478	0.16718	918	Not Significant	0.776815
MYOC	0.580687	1.30785	3.51274	0.167485	918	Not Significant	0.776023
CST6	0.683566	1.48921	3.23263	0.167536	918	Not Significant	0.775891
EGFR	3.3711	1.82221	1.67905e+08	0.167591	918	Not Significant	0.775749
JUN	0.512653	1.21921	3.7658	0.168184	918	Not Significant	0.774214
CEP350	2.57091	1.95507	19126.3	0.168539	918	Not Significant	0.773299
LYPD3	0.471251	1.17503	3.96239	0.16902	918	Not Significant	0.772062
DEFB4A_DEFB4B	0.866942	2.02796	2.8951	0.169907	918	Not Significant	0.769788
NDRG1	1.44734	2.34521	11.6767	0.171102	918	Not Significant	0.766745
CPE	0.579061	1.30253	3.55599	0.172146	918	Not Significant	0.764104
ENOX2	2.18962	2.03503	852.227	0.172317	918	Not Significant	0.763673
ATP1B1	1.78509	2.17337	60.6368	0.1726	918	Not Significant	0.76296
SLITRK6	2.06981	2.06844	363.05	0.173088	918	Not Significant	0.761734
CMC1	1.33736	2.41039	7.63621	0.173659	918	Not Significant	0.760302
AKT2	1.26472	2.46271	5.89885	0.174279	918	Not Significant	0.758755
CD40LG	0.747463	1.63403	3.1198	0.174511	918	Not Significant	0.758176
LPCAT2	1.48922	2.30753	14.1863	0.176247	918	Not Significant	0.753878
GCNT1	1.56213	2.26667	19.7286	0.176332	918	Not Significant	0.75367
CEACAM5	1.38829	2.36873	9.34623	0.176886	918	Not Significant	0.752308
GSTP1	1.32079	2.41555	7.22852	0.176948	918	Not Significant	0.752154
PTPN6	1.5195	2.28711	16.2955	0.177421	918	Not Significant	0.750994
CDK1	2.05353	2.05713	345.945	0.177667	918	Not Significant	0.750393
APOA1	3.35416	1.77804	3.08896e+08	0.178419	918	Not Significant	0.748559
F11	2.03287	2.05935	305.114	0.178966	918	Not Significant	0.747229
FLT1	2.06083	2.04885	372.779	0.179313	918	Not Significant	0.746388
FST	1.43884	2.32971	11.5634	0.179595	918	Not Significant	0.745706
PDGFRA	2.35641	1.96111	3806.15	0.179788	918	Not Significant	0.745239
GSTA3	0.802183	1.7881	3.02609	0.180137	918	Not Significant	0.744398
HS6ST1	1.62848	2.21888	27.8652	0.181028	918	Not Significant	0.742254
APLP1	1.39199	2.35686	9.58394	0.181066	918	Not Significant	0.742163
TRIM21	1.27372	2.44244	6.1519	0.181763	918	Not Significant	0.740494
DSC2	1.58647	2.2378	22.7522	0.182035	918	Not Significant	0.739845
BSG	2.11314	2.02167	568.777	0.182209	918	Not Significant	0.739431
TPT1	0.489166	1.18635	4.0563	0.182677	918	Not Significant	0.738317
CD2	2.06902	2.03323	416.774	0.182959	918	Not Significant	0.737646
CD55	1.79852	2.13411	71.3149	0.183005	918	Not Significant	0.737536
CD84	1.97481	2.06194	219.029	0.184016	918	Not Significant	0.735144
ITGB1BP2	1.37286	2.36277	8.9528	0.184377	918	Not Significant	0.734294
ACHE	0.446084	1.14504	4.34586	0.184393	918	Not Significant	0.734256
FNTA	2.37383	1.93595	5065.81	0.185283	918	Not Significant	0.732165
DMP1	1.45274	2.30617	12.5	0.185692	918	Not Significant	0.731208
PODXL2	0.453893	1.15094	4.32958	0.186541	918	Not Significant	0.729225
C1RL	3.52763	1.71949	9.34911e+09	0.187132	918	Not Significant	0.727852
DDA1	1.73456	2.14934	51.0139	0.187188	918	Not Significant	0.727723
DNMBP	1.39692	2.3386	9.94386	0.187707	918	Not Significant	0.726519
LAMA4	1.97843	2.04615	236.753	0.188286	918	Not Significant	0.725182
RAB6A	0.562009	1.26876	3.76931	0.18862	918	Not Significant	0.724412
DDC	0.704081	1.51758	3.28207	0.189004	918	Not Significant	0.723529
CBX2	0.42665	1.12689	4.58956	0.1897	918	Not Significant	0.721932
CFI	4.07236	1.64736	268321490951818	0.189793	918	Not Significant	0.721721
HMCN2	1.43105	2.31051	11.5347	0.189819	918	Not Significant	0.721661
IL20RA	1.40272	2.32941	10.2459	0.190009	918	Not Significant	0.721227
CDSN	1.47312	2.28043	13.9073	0.190914	918	Not Significant	0.719162
IL13	0.658434	1.42189	3.42695	0.190928	918	Not Significant	0.71913
CTSO	0.525873	1.22227	3.96623	0.190944	918	Not Significant	0.719094
DCTPP1	1.65362	2.17707	33.6101	0.19108	918	Not Significant	0.718786
NTF3	1.71528	2.14648	47.0819	0.191126	918	Not Significant	0.71868
CD160	1.37025	2.34996	9.003	0.191204	918	Not Significant	0.718504
HDGFL2	1.45675	2.28838	12.9804	0.191983	918	Not Significant	0.716737
FLT3LG	0.585927	1.30005	3.70003	0.192153	918	Not Significant	0.716352
CDNF	1.66336	2.16699	35.791	0.192856	918	Not Significant	0.714768
FGFBP1	0.677498	1.45777	3.37978	0.193142	918	Not Significant	0.714123
PPP1R9B	0.676216	1.45478	3.38666	0.193679	918	Not Significant	0.712916
CGREF1	1.51773	2.24553	17.2452	0.193759	918	Not Significant	0.712738
CKAP4	1.6308	2.17898	30.4063	0.194593	918	Not Significant	0.710873
IL7R	0.614288	1.34199	3.60681	0.194622	918	Not Significant	0.710809
CCL25	1.51819	2.24032	17.4177	0.195682	918	Not Significant	0.70845
CXCL6	1.3076	2.38868	7.12513	0.196092	918	Not Significant	0.707541
B3GAT3	4.01523	1.62868	226224831697267	0.196194	918	Not Significant	0.707314
MAGED1	1.8559	2.0678	114.563	0.196282	918	Not Significant	0.707119
CHM	1.48706	2.25761	15.1138	0.196561	918	Not Significant	0.706503
ARID4B	0.598075	1.31535	3.68756	0.196597	918	Not Significant	0.706424
IL7	1.61039	2.18391	27.662	0.196786	918	Not Significant	0.706007
LGALS1	2.02962	1.99748	385.207	0.197346	918	Not Significant	0.704771
PCDH17	1.86613	2.06005	123.77	0.197387	918	Not Significant	0.704682
CDCP1	1.43336	2.28996	11.9375	0.197967	918	Not Significant	0.703408
F13B	2.71656	1.80983	252657	0.197977	918	Not Significant	0.703386
CA4	2.07062	1.98107	529.288	0.197989	918	Not Significant	0.703359
CCL4	1.34121	2.35755	8.1456	0.198179	918	Not Significant	0.702942
VEGFA	1.60405	2.18346	26.9732	0.198226	918	Not Significant	0.702839
C1GALT1C1	2.44823	1.86621	14867	0.199268	918	Not Significant	0.700562
ABO	0.841449	1.90881	2.98985	0.199272	918	Not Significant	0.700555
DUSP13	0.622089	1.35168	3.61188	0.199307	918	Not Significant	0.700478
MCAM	1.8941	2.04157	152.423	0.199603	918	Not Significant	0.699832
C8B	2.09478	1.96573	660.246	0.200128	918	Not Significant	0.698691
BGLAP	1.26888	2.41335	6.21838	0.200766	918	Not Significant	0.697311
ERN1	1.92254	2.02487	188.487	0.201269	918	Not Significant	0.696223
MZT1	0.45609	1.14657	4.57619	0.201383	918	Not Significant	0.695978
GTPBP2	1.34058	2.34955	8.19772	0.202405	918	Not Significant	0.693779
AHNAK	2.06269	1.96859	534.661	0.202575	918	Not Significant	0.693414
CDC37	0.795139	1.74868	3.0997	0.20259	918	Not Significant	0.693383
HPSE	1.25378	2.42343	5.90544	0.202903	918	Not Significant	0.692711
CDHR1	0.651866	1.40116	3.52469	0.203035	918	Not Significant	0.692429
CCNE1	0.58392	1.2904	3.80901	0.203226	918	Not Significant	0.69202
BAX	1.27112	2.406	6.29864	0.203856	918	Not Significant	0.690677
VWC2	0.588792	1.2967	3.79729	0.204434	918	Not Significant	0.689446
TEK	3.13409	1.70612	9.66513e+07	0.205709	918	Not Significant	0.686748
CRTAM	1.43983	2.26713	12.5884	0.205873	918	Not Significant	0.6864
CEP290	0.537688	1.22816	4.08256	0.206054	918	Not Significant	0.686019
GBP1	1.35231	2.33263	8.66329	0.206114	918	Not Significant	0.685893
CRNN	0.76602	1.65955	3.18484	0.206537	918	Not Significant	0.685002
TNFSF10	0.421601	1.1166	5.01115	0.20681	918	Not Significant	0.684428
EDA2R	1.61653	2.15304	30.1913	0.206826	918	Not Significant	0.684394
DCUN1D1	0.594986	1.30424	3.79145	0.206996	918	Not Significant	0.684038
PVR	0.432201	1.12428	4.92619	0.207875	918	Not Significant	0.682199
ADAMTS4	1.97397	1.98116	298.673	0.208733	918	Not Significant	0.68041
PARP1	1.41977	2.27408	11.6292	0.209188	918	Not Significant	0.679463
NPDC1	1.65453	2.12488	37.787	0.209425	918	Not Significant	0.678972
MMP8	1.33545	2.33823	8.16332	0.21023	918	Not Significant	0.677306
ENO3	0.661723	1.41451	3.53489	0.210396	918	Not Significant	0.676963
CXADR	1.44324	2.25389	12.9761	0.210555	918	Not Significant	0.676635
PEAR1	2.79783	1.74859	1.21245e+06	0.210619	918	Not Significant	0.676503
SUMF2	1.63836	2.13027	34.7922	0.2107	918	Not Significant	0.676336
BCAT1	2.72	1.76181	471414	0.211365	918	Not Significant	0.674967
DPEP1	1.49766	2.21268	16.8472	0.212024	918	Not Significant	0.673614
NRP2	0.38766	1.09143	5.57215	0.212162	918	Not Significant	0.673331
NID2	1.56468	2.16938	23.6009	0.212174	918	Not Significant	0.673308
RARRES2	1.64731	2.12125	36.9104	0.212181	918	Not Significant	0.673293
PTN	1.54429	2.17822	21.3988	0.213679	918	Not Significant	0.670239
ASAH1	1.81019	2.03412	100.966	0.213923	918	Not Significant	0.669742
BHMT2	2.70768	1.75548	455075	0.21398	918	Not Significant	0.669628
CHRDL1	1.62226	2.12969	32.4997	0.214274	918	Not Significant	0.669031
FLT3	1.52564	2.18859	19.5245	0.214312	918	Not Significant	0.668954
ARHGAP30	0.237885	1.02492	9.96392	0.214716	918	Not Significant	0.668136
BSND	2.26645	1.86154	3890.84	0.215225	918	Not Significant	0.667108
IL11	1.29196	2.36669	6.94155	0.215381	918	Not Significant	0.666792
S100P	0.51941	1.2017	4.34198	0.216651	918	Not Significant	0.664238
OPTC	0.602908	1.31015	3.84037	0.216711	918	Not Significant	0.664118
HCG22	0.528683	1.21198	4.27956	0.216863	918	Not Significant	0.663814
EPHA10	1.31901	2.33697	7.76449	0.218228	918	Not Significant	0.66109
CRELD1	1.84348	2.0055	132.096	0.218489	918	Not Significant	0.660569
LCN2	1.73567	2.05469	65.5867	0.21927	918	Not Significant	0.659021
PTEN	2.38526	1.81337	14172.5	0.219685	918	Not Significant	0.6582
CTLA4	2.11192	1.89603	1066	0.21985	918	Not Significant	0.657874
NID1	1.99142	1.93722	402.348	0.220711	918	Not Significant	0.656176
PNLIPRP2	0.90851	2.17951	2.88469	0.221036	918	Not Significant	0.655536
TNFSF13	1.91243	1.96767	222.19	0.221152	918	Not Significant	0.655308
IFNL2	1.64466	2.09665	38.6137	0.221815	918	Not Significant	0.654009
PLXNA4	1.4995	2.18593	17.7286	0.222553	918	Not Significant	0.652567
APRT	1.52123	2.16904	19.8608	0.223399	918	Not Significant	0.650918
FCRL3	0.740621	1.57877	3.32407	0.223606	918	Not Significant	0.650516
SMAD5	4.55205	1.48548	5.49634e+22	0.223939	918	Not Significant	0.64987
IVD	1.72034	2.04854	61.9899	0.22429	918	Not Significant	0.649189
DNAJA4	0.693661	1.46827	3.5	0.225216	918	Not Significant	0.6474
SERPINB9	2.91734	1.67399	1.49355e+07	0.226164	918	Not Significant	0.645576
BRME1	1.40527	2.24653	11.4713	0.226784	918	Not Significant	0.644388
GRHPR	1.34575	2.2961	8.83568	0.22707	918	Not Significant	0.643841
CD248	1.54709	2.14236	23.1375	0.227239	918	Not Significant	0.643516
AIFM1	0.839023	1.87934	3.05192	0.227516	918	Not Significant	0.642987
EVI5	1.28156	2.35181	6.82455	0.229366	918	Not Significant	0.63947
EZR	1.67606	2.0585	48.9575	0.229417	918	Not Significant	0.639375
AREG	0.686558	1.45031	3.55321	0.229503	918	Not Significant	0.639212
CEND1	0.586311	1.27814	4.05836	0.229554	918	Not Significant	0.639115
FCAMR	0.781349	1.68604	3.2178	0.229715	918	Not Significant	0.638811
TMSB10	1.39506	2.24807	11.0507	0.229952	918	Not Significant	0.638362
CRYZL1	1.31944	2.31372	7.96742	0.230303	918	Not Significant	0.6377
CACNB3	1.323	2.31006	8.08905	0.23049	918	Not Significant	0.637348
RBP2	0.72756	1.54069	3.40305	0.231256	918	Not Significant	0.635906
PLIN3	1.99015	1.9045	467.793	0.231743	918	Not Significant	0.634994
LAIR1	1.60269	2.09539	32.2118	0.231791	918	Not Significant	0.634903
CASP9	1.60029	2.09649	31.8006	0.231943	918	Not Significant	0.634619
IGF1R	2.02041	1.89216	602.473	0.231943	918	Not Significant	0.634618
ERMAP	1.53007	2.14202	21.6141	0.232007	918	Not Significant	0.634499
HBZ	0.810169	1.77469	3.14009	0.232078	918	Not Significant	0.634366
ARFIP1	1.3696	2.26467	9.92188	0.232319	918	Not Significant	0.633916
GLI2	2.35086	1.78106	14395.3	0.232879	918	Not Significant	0.632871
CCL7	0.699951	1.47626	3.51769	0.232886	918	Not Significant	0.632857
CD83	1.4547	2.19419	14.775	0.232935	918	Not Significant	0.632765
PKLR	1.65566	2.05946	44.4494	0.233417	918	Not Significant	0.631867
BDNF	0.760857	1.62461	3.29683	0.23363	918	Not Significant	0.631472
ATRAID	1.58712	2.09841	29.9218	0.234436	918	Not Significant	0.629975
ACTN4	1.67301	2.04673	49.7917	0.234465	918	Not Significant	0.629922
AHSA1	1.43985	2.2022	13.8195	0.234469	918	Not Significant	0.629915
ADAMTS16	1.72968	2.01557	71.4153	0.23449	918	Not Significant	0.629876
ERBB2	0.530326	1.20475	4.52619	0.234782	918	Not Significant	0.629334
RNASE3	0.76257	1.62804	3.29744	0.235312	918	Not Significant	0.628357
MMP9	1.41635	2.21862	12.3956	0.235533	918	Not Significant	0.627948
ANXA10	0.777124	1.66891	3.2516	0.235891	918	Not Significant	0.627289
HTRA2	0.763604	1.62997	3.29856	0.236538	918	Not Significant	0.626099
FOS	2.2658	1.79266	6603.19	0.237213	918	Not Significant	0.624861
CPA2	0.797954	1.73121	3.19051	0.237236	918	Not Significant	0.624819
SPARC	1.44421	2.19248	14.252	0.237286	918	Not Significant	0.624729
YTHDF3	1.34348	2.27746	8.96177	0.237576	918	Not Significant	0.624197
CHGB	1.38997	2.23592	11.0347	0.237738	918	Not Significant	0.623902
DLG4	1.33903	2.28113	8.79526	0.237804	918	Not Significant	0.623781
CFHR2	1.54397	2.11688	24.0154	0.238426	918	Not Significant	0.622646
CXCL12	1.48321	2.15949	17.4179	0.238691	918	Not Significant	0.622164
AHSP	0.784065	1.68694	3.2402	0.239177	918	Not Significant	0.62128
ANKMY2	1.4012	2.22195	11.6949	0.239836	918	Not Significant	0.620086
ATOX1	0.752491	1.59717	3.35117	0.240072	918	Not Significant	0.619659
GLT8D2	1.5438	2.11035	24.3162	0.241152	918	Not Significant	0.617709
IL13RA2	2.24839	1.78617	6093.07	0.241153	918	Not Significant	0.617707
ARHGAP25	0.70861	1.48863	3.53276	0.242158	918	Not Significant	0.615901
TRAF2	0.607415	1.30125	4.05977	0.242377	918	Not Significant	0.615508
DCTD	1.23934	2.37434	5.90778	0.242614	918	Not Significant	0.615084
CASP4	1.1444	2.48841	4.20627	0.244991	918	Not Significant	0.61085
CD5	1.49165	2.13851	18.6764	0.245017	918	Not Significant	0.610803
GSR	2.31942	1.75291	14541.9	0.245169	918	Not Significant	0.610535
PMVK	1.38718	2.221	11.1506	0.246054	918	Not Significant	0.60897
APPL2	1.24601	2.36061	6.0956	0.246556	918	Not Significant	0.608085
NELL2	0.523862	1.19149	4.78917	0.247298	918	Not Significant	0.60678
IL18R1	1.60774	2.04887	36.7312	0.248884	918	Not Significant	0.604003
ATG16L1	1.32571	2.27257	8.50741	0.248919	918	Not Significant	0.603943
SLITRK2	1.65462	2.01958	49.1561	0.248974	918	Not Significant	0.603845
GPRC5C	0.771236	1.64172	3.3195	0.249301	918	Not Significant	0.603276
CD300A	1.66043	2.0108	51.7744	0.251036	918	Not Significant	0.600263
GORASP2	1.51726	2.10364	22.0999	0.251826	918	Not Significant	0.5989
AFM	2.97691	1.58499	2.27153e+08	0.251912	918	Not Significant	0.598751
GET3	1.42803	2.17262	13.8482	0.252281	918	Not Significant	0.598116
SCARF2	1.77385	1.9441	113.647	0.252367	918	Not Significant	0.597967
C1QTNF6	2.04205	1.82118	1049.34	0.253573	918	Not Significant	0.595897
STC2	2.29044	1.73591	13520.5	0.253943	918	Not Significant	0.595263
PRTN3	1.70532	1.97637	71.4307	0.254234	918	Not Significant	0.594766
TNFRSF9	0.665111	1.39075	3.82348	0.254434	918	Not Significant	0.594424
CRTAC1	0.551932	1.21966	4.63714	0.2545	918	Not Significant	0.594311
APOBR	1.75062	1.94908	98.714	0.255104	918	Not Significant	0.593282
IGSF21	0.551867	1.21883	4.65983	0.255935	918	Not Significant	0.59187
ARHGAP5	0.81355	1.76803	3.19454	0.255951	918	Not Significant	0.591844
FCN1	0.723176	1.5117	3.54518	0.256347	918	Not Significant	0.591172
NTRK3	0.375654	1.07153	7.71002	0.257091	918	Not Significant	0.589914
DPEP2	1.49644	2.106	20.2201	0.257517	918	Not Significant	0.589194
MSMB	1.39247	2.19172	11.8344	0.257897	918	Not Significant	0.588554
CHL1	1.8395	1.89609	198.111	0.258004	918	Not Significant	0.588374
FAM171B	1.73424	1.95008	90.3111	0.258114	918	Not Significant	0.588189
CDH23	1.88549	1.8737	287.644	0.258284	918	Not Significant	0.587903
CASP7	1.36215	2.21884	10.2585	0.258403	918	Not Significant	0.587702
PROC	2.57471	1.64748	584357	0.258484	918	Not Significant	0.587567
TGFBI	2.5997	1.63586	919762	0.260545	918	Not Significant	0.584117
ATP1B3	2.07408	1.78749	1646.73	0.261297	918	Not Significant	0.582866
CD5L	1.5314	2.06948	25.1415	0.261943	918	Not Significant	0.581792
CNPY2	0.724206	1.50902	3.5775	0.263292	918	Not Significant	0.579563
LRIG1	0.46962	1.13304	5.84565	0.263326	918	Not Significant	0.579506
DIPK1C	1.56859	2.03951	31.573	0.263357	918	Not Significant	0.579455
BRD3	1.3239	2.24657	8.71841	0.263712	918	Not Significant	0.57887
SMPDL3A	0.712912	1.48167	3.64251	0.265066	918	Not Significant	0.576646
BCL7B	0.501397	1.16046	5.41556	0.265298	918	Not Significant	0.576267
ANP32C	1.47238	2.10689	18.3401	0.265482	918	Not Significant	0.575965
SCARB2	1.58298	2.02439	34.9181	0.265503	918	Not Significant	0.57593
CDC26	1.34858	2.21738	9.81427	0.265869	918	Not Significant	0.575333
COX6B1	1.97722	1.81249	716.025	0.266084	918	Not Significant	0.574981
ATP5IF1	0.850054	1.89271	3.10362	0.267153	918	Not Significant	0.57324
GCC1	1.19302	2.39434	5.10466	0.26785	918	Not Significant	0.572108
EGFLAM	0.576316	1.24283	4.60812	0.267906	918	Not Significant	0.572018
KIRREL2	1.69094	1.94925	72.525	0.268066	918	Not Significant	0.571759
GMFG	1.32335	2.23651	8.80845	0.269395	918	Not Significant	0.56961
ACOT13	1.21456	2.36346	5.55698	0.269538	918	Not Significant	0.56938
FGF12	1.7188	1.92375	91.409	0.271724	918	Not Significant	0.565871
CPOX	2.52917	1.62052	568418	0.272157	918	Not Significant	0.56518
EEF1D	1.24042	2.32637	6.18642	0.272332	918	Not Significant	0.564902
CDH15	0.798554	1.70632	3.29834	0.272475	918	Not Significant	0.564673
RSPO1	1.687	1.93974	73.3651	0.272778	918	Not Significant	0.56419
CD3D	0.425961	1.09688	7.11544	0.273509	918	Not Significant	0.563029
VSTM2L	1.2963	2.25487	7.89852	0.275489	918	Not Significant	0.559896
AMBP	1.80588	1.86679	185.756	0.275497	918	Not Significant	0.559882
ATP6V1G2	1.32448	2.22272	8.99154	0.276134	918	Not Significant	0.55888
DEFB104A_DEFB104B	1.51381	2.04864	24.4185	0.276679	918	Not Significant	0.558024
ENSA	1.43711	2.11215	15.8338	0.27668	918	Not Significant	0.558022
ASRGL1	1.26511	2.28633	6.9271	0.278348	918	Not Significant	0.555412
CACYBP	1.25232	2.30132	6.56415	0.278749	918	Not Significant	0.554787
HMGCS1	0.55656	1.21235	4.99595	0.279208	918	Not Significant	0.554072
ACAA1	0.843648	1.85879	3.15221	0.279489	918	Not Significant	0.553635
HAO1	0.905276	2.12903	2.95798	0.280256	918	Not Significant	0.552445
TNFRSF8	0.618178	1.29402	4.40438	0.28119	918	Not Significant	0.551
LYPD8	1.33742	2.19874	9.68181	0.281522	918	Not Significant	0.550488
GALNT7	1.91313	1.79905	509.005	0.281656	918	Not Significant	0.55028
TREML2	1.62369	1.95663	50.7908	0.282177	918	Not Significant	0.549478
IL21R	0.733717	1.51737	3.63658	0.282847	918	Not Significant	0.548448
CIAPIN1	0.765054	1.59857	3.48232	0.283197	918	Not Significant	0.547912
VPS37A	1.39848	2.13067	13.2696	0.284759	918	Not Significant	0.545523
S100A16	0.612416	1.28285	4.50739	0.285386	918	Not Significant	0.544567
GPA33	1.12962	2.46535	4.11302	0.287629	918	Not Significant	0.541167
DPP10	1.27469	2.25865	7.34647	0.287846	918	Not Significant	0.540839
CDH17	0.793535	1.67847	3.37335	0.288181	918	Not Significant	0.540335
FKBP14	1.20186	2.35344	5.40704	0.288455	918	Not Significant	0.539922
CD63	0.705479	1.44836	3.83271	0.288491	918	Not Significant	0.539868
NECTIN4	0.656299	1.35185	4.17341	0.288668	918	Not Significant	0.539601
EHD3	1.20313	2.35014	5.44143	0.289513	918	Not Significant	0.538332
SULT1A1	1.25174	2.28406	6.66596	0.289816	918	Not Significant	0.537877
ARID3A	1.82386	1.81949	259.165	0.290448	918	Not Significant	0.536932
HIP1	0.414386	1.08428	8.34959	0.290477	918	Not Significant	0.536888
ERP44	0.551083	1.20019	5.28154	0.290652	918	Not Significant	0.536627
TSHB	1.39358	2.12311	13.1905	0.290776	918	Not Significant	0.536441
CFHR5	1.50527	2.02222	24.9691	0.291353	918	Not Significant	0.53558
PRSS27	1.75602	1.85284	148.417	0.291594	918	Not Significant	0.535221
CTSV	0.748655	1.54814	3.6053	0.291808	918	Not Significant	0.534903
GPI	1.49608	2.02749	23.7306	0.29236	918	Not Significant	0.534082
FH	0.757485	1.57085	3.56268	0.292517	918	Not Significant	0.533849
CDH3	1.32685	2.18732	9.48187	0.293666	918	Not Significant	0.532147
GSAP	0.761853	1.58118	3.54956	0.294466	918	Not Significant	0.530965
GSN	0.448328	1.10488	7.50354	0.29551	918	Not Significant	0.529428
PLA2G1B	0.693674	1.41824	3.96345	0.295847	918	Not Significant	0.528934
PDGFA	1.35339	2.15322	10.8939	0.296329	918	Not Significant	0.528227
ICOSLG	0.482376	1.13059	6.65774	0.296488	918	Not Significant	0.527992
APOM	1.80821	1.81243	244.257	0.296512	918	Not Significant	0.527957
CD72	1.27619	2.24156	7.5213	0.296746	918	Not Significant	0.527615
CLSTN3	1.7233	1.85844	120.54	0.296942	918	Not Significant	0.527328
LIFR	2.32864	1.60883	89656.3	0.29702	918	Not Significant	0.527214
GIPC3	1.19642	2.34867	5.3465	0.297423	918	Not Significant	0.526625
ADAMTSL5	1.68543	1.87884	90.4112	0.297961	918	Not Significant	0.525841
KIR3DL1	0.829918	1.79304	3.25294	0.298657	918	Not Significant	0.524828
VEGFC	1.58475	1.94336	43.8122	0.299209	918	Not Significant	0.524026
AMY1A_AMY1B_AMY1C	0.691256	1.41071	4.00959	0.299542	918	Not Significant	0.523543
BAG4	1.62796	1.91074	59.9266	0.300214	918	Not Significant	0.522569
CTNNA1	1.66563	1.8852	79.4927	0.300518	918	Not Significant	0.52213
TP53	0.507961	1.15104	6.26114	0.301181	918	Not Significant	0.521173
CLU	2.56078	1.5359	4.33248e+06	0.302209	918	Not Significant	0.519693
MATN2	0.502793	1.14568	6.41621	0.302695	918	Not Significant	0.518995
CCN5	1.44004	2.05192	17.9045	0.303676	918	Not Significant	0.517589
HNF1A	1.2328	2.28644	6.28222	0.304215	918	Not Significant	0.516819
IL17F	0.841072	1.83027	3.22296	0.304465	918	Not Significant	0.516462
CIRBP	1.25119	2.26053	6.81698	0.304713	918	Not Significant	0.51611
EGFL7	1.4754	2.01612	22.2983	0.305511	918	Not Significant	0.514973
DPY30	1.32328	2.1663	9.6334	0.307115	918	Not Significant	0.5127
CCND2	1.67572	1.86279	91.285	0.307219	918	Not Significant	0.512552
INPPL1	0.756479	1.55678	3.64331	0.307457	918	Not Significant	0.512215
HEG1	0.548944	1.1889	5.70629	0.308604	918	Not Significant	0.510598
DTD1	1.22103	2.29468	6.01943	0.309733	918	Not Significant	0.509012
CA7	1.68001	1.85387	96.7774	0.309836	918	Not Significant	0.508868
GHRHR	1.26225	2.23548	7.24675	0.310926	918	Not Significant	0.507343
AMIGO1	1.68784	1.84599	104.295	0.311078	918	Not Significant	0.507131
DGKZ	0.650389	1.32656	4.46785	0.311792	918	Not Significant	0.506135
LTO1	2.30772	1.57762	118301	0.312163	918	Not Significant	0.505618
TNFRSF11B	2.05671	1.66076	4183.14	0.312655	918	Not Significant	0.504935
TNFSF12	2.33701	1.56634	193101	0.313347	918	Not Significant	0.503975
DSG4	0.785225	1.63311	3.51512	0.31391	918	Not Significant	0.503195
IL32	0.636931	1.30285	4.63406	0.314277	918	Not Significant	0.502687
DTX2	1.27707	2.20952	7.82412	0.314721	918	Not Significant	0.502074
TIGAR	1.67155	1.84742	94.841	0.314862	918	Not Significant	0.501879
RAB6B	1.73752	1.80591	165.286	0.315292	918	Not Significant	0.501287
GBP2	1.28623	2.19486	8.20295	0.31634	918	Not Significant	0.499846
SPARCL1	0.552821	1.18922	5.83281	0.316605	918	Not Significant	0.499482
BECN1	1.4625	2.0023	21.7734	0.317264	918	Not Significant	0.498579
DHRS4L2	1.41803	2.04445	16.6403	0.317317	918	Not Significant	0.498507
C1QTNF9	1.34633	2.11856	11.1835	0.318324	918	Not Significant	0.49713
HAVCR1	1.18464	2.33773	5.2206	0.318521	918	Not Significant	0.496861
NUDT2	1.72164	1.80658	150.145	0.318979	918	Not Significant	0.496238
FCER2	1.20544	2.30388	5.70337	0.319217	918	Not Significant	0.495914
DBN1	1.46864	1.9921	22.8657	0.319418	918	Not Significant	0.495641
CA9	1.28889	2.18506	8.3756	0.319966	918	Not Significant	0.494896
CRIP2	1.50042	1.96278	28.1724	0.320036	918	Not Significant	0.494801
GNGT1	1.46877	1.98837	23.0737	0.321103	918	Not Significant	0.493355
PVALB	0.787823	1.63525	3.53262	0.321224	918	Not Significant	0.493192
CES2	0.736129	1.49451	3.85225	0.321343	918	Not Significant	0.493031
EPS8L2	0.683157	1.37948	4.26618	0.321365	918	Not Significant	0.493002
ATXN2	1.16449	2.36661	4.82649	0.322056	918	Not Significant	0.492069
DLK1	0.789908	1.64083	3.52542	0.322222	918	Not Significant	0.491845
IL6	1.25896	2.22017	7.29535	0.322743	918	Not Significant	0.491143
ANGPTL1	0.575198	1.21154	5.60772	0.323447	918	Not Significant	0.490197
CNTN1	0.525459	1.15751	6.60342	0.324009	918	Not Significant	0.489443
EIF2AK2	1.18434	2.33031	5.24873	0.324299	918	Not Significant	0.489054
ARSB	0.756605	1.54416	3.73427	0.324367	918	Not Significant	0.488964
FLRT2	1.54429	1.91671	39.0755	0.32446	918	Not Significant	0.488839
DPT	0.514436	1.14679	6.90444	0.324891	918	Not Significant	0.488262
SCLY	1.46689	1.98097	23.2843	0.325359	918	Not Significant	0.487637
CLMP	1.68732	1.81243	120.014	0.325524	918	Not Significant	0.487417
CPXM2	1.64538	1.83874	85.185	0.32604	918	Not Significant	0.486729
ISLR2	0.614894	1.26198	5.078	0.326673	918	Not Significant	0.485887
LILRB4	1.54634	1.90921	40.3474	0.327094	918	Not Significant	0.485328
RILP	1.53313	1.91945	36.7757	0.327288	918	Not Significant	0.48507
ELOA	1.23873	2.24127	6.69485	0.327426	918	Not Significant	0.484887
XCL1	0.654735	1.32323	4.62084	0.328304	918	Not Significant	0.483724
EPHA4	0.655077	1.32364	4.62041	0.328568	918	Not Significant	0.483375
PTK7	0.679909	1.3681	4.37068	0.328851	918	Not Significant	0.483
GLO1	1.27936	2.1818	8.15002	0.328961	918	Not Significant	0.482856
ANPEP	0.570352	1.20281	5.82165	0.329121	918	Not Significant	0.482645
PLXDC1	0.449713	1.09413	9.46998	0.330398	918	Not Significant	0.480963
ARG1	0.761249	1.55142	3.74166	0.331051	918	Not Significant	0.480105
FARSA	1.29494	2.15633	8.86631	0.331726	918	Not Significant	0.479221
IGSF8	1.54983	1.89488	42.8643	0.332292	918	Not Significant	0.47848
MSLN	0.735903	1.48549	3.92926	0.3326	918	Not Significant	0.478077
LAP3	1.65173	1.81769	96.113	0.33335	918	Not Significant	0.4771
CEACAM18	0.681491	1.3678	4.40549	0.333667	918	Not Significant	0.476687
LYAR	0.707432	1.41989	4.1684	0.333916	918	Not Significant	0.476362
BRSK2	1.65575	1.81146	100.918	0.334897	918	Not Significant	0.475089
FKBPL	1.29294	2.15321	8.84308	0.334937	918	Not Significant	0.475037
TP53INP1	2.56256	1.45892	3.55385e+07	0.335412	918	Not Significant	0.474422
RUVBL1	0.805823	1.68094	3.49142	0.33542	918	Not Significant	0.474411
PTS	0.677144	1.35684	4.49327	0.337712	918	Not Significant	0.471454
PFKFB2	1.34055	2.08623	11.5167	0.338762	918	Not Significant	0.470106
FBLN2	0.742601	1.49692	3.92348	0.339133	918	Not Significant	0.46963
TFRC	1.60186	1.83937	67.3886	0.339292	918	Not Significant	0.469427
GLRX	1.31322	2.1174	9.96237	0.340178	918	Not Significant	0.468293
DTYMK	1.28422	2.15522	8.56543	0.340393	918	Not Significant	0.46802
DOCK9	1.16668	2.33902	4.96215	0.340506	918	Not Significant	0.467875
ICAM4	1.28555	2.15316	8.6268	0.340531	918	Not Significant	0.467843
PTPRM	2.22893	1.53392	110475	0.341214	918	Not Significant	0.466974
SCGB1A1	0.761401	1.54375	3.80048	0.341447	918	Not Significant	0.466676
DSCAM	1.51968	1.89751	36.7985	0.342405	918	Not Significant	0.465459
IL2	0.672568	1.34459	4.60778	0.343352	918	Not Significant	0.46426
SNCG	1.3357	2.07933	11.4405	0.345481	918	Not Significant	0.461575
ERP29	1.14185	2.37923	4.50059	0.345546	918	Not Significant	0.461494
TCL1A	0.802153	1.66059	3.55621	0.345937	918	Not Significant	0.461004
CMIP	1.27048	2.16428	8.08969	0.346147	918	Not Significant	0.46074
CPPED1	1.25621	2.18475	7.53285	0.346242	918	Not Significant	0.460621
GASK1A	1.44394	1.95784	22.2727	0.346651	918	Not Significant	0.460108
IFIT1	1.48022	1.92286	28.5363	0.346852	918	Not Significant	0.459856
RBKS	0.662274	1.3239	4.77401	0.346991	918	Not Significant	0.459682
A1BG	3.35561	1.30838	1560174307476570880	0.347254	918	Not Significant	0.459352
CKMT1A_CKMT1B	0.793606	1.6324	3.61538	0.347297	918	Not Significant	0.459298
NRCAM	1.79674	1.69681	448.326	0.347777	918	Not Significant	0.458699
CSRP3	0.828477	1.74947	3.41159	0.347887	918	Not Significant	0.458562
FAM172A	1.30246	2.11657	9.60699	0.34828	918	Not Significant	0.458071
DSG2	1.54289	1.86503	45.573	0.348398	918	Not Significant	0.457924
CD244	1.6021	1.81875	73.0445	0.348445	918	Not Significant	0.457866
CDK5RAP3	1.37076	2.03115	14.1775	0.34888	918	Not Significant	0.457324
SIGLEC9	2.19454	1.52751	86522.9	0.348989	918	Not Significant	0.457188
IL18BP	1.39112	2.00635	16.106	0.349844	918	Not Significant	0.456125
ING1	1.44933	1.94562	23.4762	0.349967	918	Not Significant	0.455972
BCAN	1.4506	1.94377	23.7134	0.350259	918	Not Significant	0.455611
MAX	1.243	2.1969	7.12122	0.350857	918	Not Significant	0.45487
AP3S2	1.4062	1.9868	17.8198	0.351417	918	Not Significant	0.454177
LSM1	1.55516	1.84571	51.742	0.352668	918	Not Significant	0.452633
CRISP3	1.84783	1.65876	851.481	0.352767	918	Not Significant	0.452512
TFF3	1.37905	2.01345	15.1408	0.353044	918	Not Significant	0.452171
CTHRC1	0.638645	1.28054	5.20391	0.354309	918	Not Significant	0.450618
ID4	1.44408	1.94106	23.2019	0.354641	918	Not Significant	0.450212
SERPINA12	1.2184	2.22961	6.36867	0.35478	918	Not Significant	0.45004
EIF5	1.47735	1.90791	29.3281	0.355142	918	Not Significant	0.449598
APOC1	1.69365	1.7391	178.319	0.355917	918	Not Significant	0.448652
ATP1B4	1.49083	1.89308	32.5419	0.356266	918	Not Significant	0.448226
CDC25A	0.646572	1.29157	5.12385	0.356558	918	Not Significant	0.44787
BTN2A1	1.41229	1.96857	19.0077	0.357185	918	Not Significant	0.447107
DOK1	1.13105	2.38739	4.34957	0.357262	918	Not Significant	0.447014
CD109	0.672712	1.33528	4.78318	0.357471	918	Not Significant	0.446759
CD70	1.27437	2.13853	8.47016	0.357768	918	Not Significant	0.446398
GALNT2	1.58824	1.80625	71.2652	0.35882	918	Not Significant	0.445123
MRPL46	2.31806	1.46851	1.18362e+06	0.359208	918	Not Significant	0.444654
PADI4	1.19922	2.2553	5.86085	0.359211	918	Not Significant	0.444651
ERBB4	1.61289	1.78427	89.3769	0.360429	918	Not Significant	0.44318
ADAMTS1	1.86566	1.63255	1213.63	0.3605	918	Not Significant	0.443094
DKK3	1.40466	1.96982	18.3636	0.360615	918	Not Significant	0.442956
PIK3AP1	0.660704	1.31218	4.98645	0.360668	918	Not Significant	0.442892
COL15A1	1.52253	1.85425	42.6982	0.361272	918	Not Significant	0.442166
PSRC1	0.65069	1.29456	5.15506	0.362235	918	Not Significant	0.44101
NFATC3	1.40684	1.96361	18.7859	0.362503	918	Not Significant	0.440688
NUCB2	1.6219	1.77307	98.8076	0.36254	918	Not Significant	0.440644
SPINT1	0.473946	1.09945	10.6885	0.363132	918	Not Significant	0.439935
HCLS1	0.793814	1.6202	3.69088	0.363251	918	Not Significant	0.439793
CA13	1.16958	2.30292	5.15432	0.363633	918	Not Significant	0.439337
GGACT	1.25742	2.15338	7.85629	0.36372	918	Not Significant	0.439233
DNAJB1	1.17455	2.29322	5.271	0.363861	918	Not Significant	0.439064
GPHA2	1.40715	1.96	18.9615	0.364118	918	Not Significant	0.438758
EIF4E	1.18229	2.27778	5.46314	0.364612	918	Not Significant	0.438169
FADD	1.19068	2.25892	5.69602	0.36706	918	Not Significant	0.435263
GFRA3	0.648855	1.28844	5.26594	0.367179	918	Not Significant	0.435122
GH1	1.08044	2.49159	3.59198	0.368077	918	Not Significant	0.434061
ACY3	0.756989	1.51036	4.01358	0.369056	918	Not Significant	0.432908
CHCHD10	1.27652	2.11539	8.801	0.369176	918	Not Significant	0.432767
FAP	0.66394	1.31173	5.07615	0.36966	918	Not Significant	0.432197
REN	1.17194	2.28862	5.2533	0.370798	918	Not Significant	0.430862
NUDC	1.29817	2.08079	9.97311	0.371155	918	Not Significant	0.430444
KRT18	0.731098	1.44412	4.28209	0.372134	918	Not Significant	0.429301
BCL2L11	0.700866	1.37818	4.62462	0.372773	918	Not Significant	0.428555
ITGB1BP1	1.58551	1.77734	79.1231	0.37303	918	Not Significant	0.428256
FAM13A	1.25716	2.13705	8.01337	0.37352	918	Not Significant	0.427686
CALCA	1.1629	2.30251	5.06071	0.373588	918	Not Significant	0.427607
ENPP7	0.877828	1.93235	3.22132	0.373752	918	Not Significant	0.427417
IL18RAP	1.07616	2.4977	3.54381	0.374002	918	Not Significant	0.427126
IFNLR1	1.52266	1.82495	47.1885	0.37489	918	Not Significant	0.426096
ACE2	0.815734	1.6823	3.59396	0.374983	918	Not Significant	0.425988
WFDC2	0.770709	1.54263	3.93639	0.375041	918	Not Significant	0.425921
NGF	8.50935	1.07769	Inf	0.375339	918	Not Significant	0.425576
CD74	1.39817	1.94496	18.8892	0.376477	918	Not Significant	0.424262
NMNAT1	1.25738	2.13152	8.07653	0.376555	918	Not Significant	0.424171
LY75	1.6362	1.73172	131.027	0.376762	918	Not Significant	0.423932
GIT1	1.17271	2.27861	5.31151	0.376964	918	Not Significant	0.423701
IGHMBP2	1.39691	1.94515	18.7816	0.377087	918	Not Significant	0.423558
FSTL1	0.53689	1.14353	8.57808	0.379482	918	Not Significant	0.420809
ARL2BP	1.56746	1.7766	71.8898	0.379962	918	Not Significant	0.42026
FOLR2	1.5136	1.82129	45.6602	0.380357	918	Not Significant	0.419809
GAST	0.904372	2.05927	3.10266	0.380691	918	Not Significant	0.419427
DGKA	1.32996	2.0192	12.393	0.381012	918	Not Significant	0.419061
FLI1	0.889429	1.9822	3.17786	0.381308	918	Not Significant	0.418724
SCRN1	1.45802	1.86872	29.9624	0.382715	918	Not Significant	0.417125
CNTN4	1.62562	1.72628	126.503	0.382758	918	Not Significant	0.417076
GHR	0.556464	1.16088	7.97046	0.382846	918	Not Significant	0.416976
FABP6	1.22357	2.17623	6.85736	0.383002	918	Not Significant	0.416799
KLK14	0.753584	1.49039	4.15019	0.383128	918	Not Significant	0.416656
HHEX	1.22319	2.17641	6.84774	0.383298	918	Not Significant	0.416463
FURIN	1.39714	1.93149	19.3996	0.38375	918	Not Significant	0.415951
SESTD1	0.718769	1.40749	4.53337	0.383901	918	Not Significant	0.41578
HS1BP3	1.1974	2.22124	6.02885	0.384138	918	Not Significant	0.415513
DTNB	0.743898	1.46469	4.2631	0.384948	918	Not Significant	0.414598
CASP8	1.22835	2.16433	7.05819	0.385275	918	Not Significant	0.414229
TIMP1	1.40435	1.9197	20.5744	0.385557	918	Not Significant	0.413912
FGD3	1.21171	2.19256	6.48961	0.38584	918	Not Significant	0.413593
B4GAT1	1.88743	1.56497	2847.3	0.386765	918	Not Significant	0.412553
BIRC2	0.781574	1.56401	3.91886	0.386849	918	Not Significant	0.412458
LDLR	1.44315	1.87514	27.4604	0.386913	918	Not Significant	0.412386
CAPS	0.746834	1.4703	4.25029	0.387014	918	Not Significant	0.412274
CD164L2	1.60432	1.73249	108.143	0.387155	918	Not Significant	0.412115
TFF2	1.33432	1.99629	13.1378	0.389999	918	Not Significant	0.408937
IL15	1.35098	1.97365	14.6507	0.390525	918	Not Significant	0.408351
CCL5	0.873662	1.8998	3.28505	0.390845	918	Not Significant	0.407995
C1QTNF1	1.35178	1.9716	14.7578	0.391052	918	Not Significant	0.407766
AAMDC	1.48879	1.82056	40.4247	0.391484	918	Not Significant	0.407286
CTSB	1.24707	2.12204	7.90118	0.391777	918	Not Significant	0.406961
GABARAP	1.31436	2.0189	11.6926	0.392372	918	Not Significant	0.406302
CFC1	1.25581	2.10637	8.30591	0.392588	918	Not Significant	0.406063
DNAJB2	0.731192	1.42833	4.48021	0.39297	918	Not Significant	0.405641
BLOC1S3	1.50138	1.80249	45.8773	0.394503	918	Not Significant	0.40395
AMOT	1.46589	1.83614	34.3368	0.394623	918	Not Significant	0.403817
COL4A4	0.744408	1.45826	4.34459	0.394697	918	Not Significant	0.403736
ESPL1	0.75497	1.48435	4.23368	0.395129	918	Not Significant	0.403261
IL20RB	0.683025	1.32785	5.18231	0.395366	918	Not Significant	0.403001
IDI2	0.807222	1.63643	3.75471	0.395571	918	Not Significant	0.402775
CNDP1	0.76468	1.50912	4.1408	0.396034	918	Not Significant	0.402267
SCARB1	1.6229	1.6994	143.577	0.396195	918	Not Significant	0.40209
DDX4	0.673948	1.31068	5.3594	0.396788	918	Not Significant	0.401441
PRSS2	1.27009	2.07574	9.10491	0.397084	918	Not Significant	0.401118
CA5A	0.891012	1.97809	3.20226	0.397183	918	Not Significant	0.401009
IL17C	0.891548	1.98048	3.20015	0.39758	918	Not Significant	0.400575
MOG	0.675889	1.31334	5.34409	0.397866	918	Not Significant	0.400264
CTF1	0.838405	1.74562	3.53155	0.398024	918	Not Significant	0.400091
PBLD	0.631782	1.24293	6.26759	0.398703	918	Not Significant	0.399351
RHOC	1.24158	2.11903	7.7893	0.398941	918	Not Significant	0.399092
GAMT	1.58243	1.72396	99.2673	0.399029	918	Not Significant	0.398995
S100A12	1.23334	2.13249	7.45327	0.399344	918	Not Significant	0.398653
SORD	0.815378	1.66037	3.7107	0.399748	918	Not Significant	0.398214
APOB	2.36151	1.37384	4.22267e+07	0.401199	918	Not Significant	0.39664
TBL1X	1.27441	2.06043	9.45588	0.40187	918	Not Significant	0.395915
IQGAP2	1.43748	1.84722	28.9951	0.403369	918	Not Significant	0.394298
FABP5	1.22851	2.13393	7.32412	0.403566	918	Not Significant	0.394086
DDX53	1.64786	1.66532	205.237	0.40387	918	Not Significant	0.393758
CHCHD6	1.65968	1.65652	234.523	0.404193	918	Not Significant	0.393411
GUSB	0.820998	1.67553	3.69117	0.404935	918	Not Significant	0.392615
NTF4	0.52057	1.11828	11.2923	0.405534	918	Not Significant	0.391973
ADD1	0.794325	1.58676	3.92197	0.405538	918	Not Significant	0.391968
RASSF2	1.25735	2.08087	8.64873	0.405784	918	Not Significant	0.391706
ARG2	1.67462	1.64303	283.644	0.40583	918	Not Significant	0.391656
LTBP2	1.4657	1.81239	37.0659	0.406165	918	Not Significant	0.391297
TBC1D17	1.72591	1.60778	530.038	0.407176	918	Not Significant	0.390218
BLMH	1.50706	1.77035	53.3226	0.407343	918	Not Significant	0.39004
MERTK	0.584705	1.17844	8.02227	0.40759	918	Not Significant	0.389777
GPR15L	0.787527	1.56377	4.00345	0.40826	918	Not Significant	0.389063
CXCL3	0.882036	1.92522	3.27951	0.408318	918	Not Significant	0.389002
PLA2G4A	1.27467	2.04832	9.64105	0.408383	918	Not Significant	0.388932
MGMT	1.23248	2.1185	7.5643	0.408589	918	Not Significant	0.388713
GMPR2	1.22313	2.13415	7.19582	0.40927	918	Not Significant	0.38799
TINAGL1	1.88342	1.51948	4811.95	0.40951	918	Not Significant	0.387736
MATN3	0.597206	1.19088	7.70284	0.41111	918	Not Significant	0.386042
AP3B1	1.23638	2.10732	7.77348	0.41113	918	Not Significant	0.38602
APOF	1.80872	1.55295	1690.13	0.411149	918	Not Significant	0.386001
MANSC1	1.67543	1.63128	309.856	0.411157	918	Not Significant	0.385992
IL2RB	1.64343	1.65002	219.922	0.412586	918	Not Significant	0.384485
ACP5	0.693762	1.33531	5.28284	0.412862	918	Not Significant	0.384195
SFTPA2	0.74374	1.44188	4.53381	0.413243	918	Not Significant	0.383795
LRP11	1.3879	1.88305	20.9802	0.413261	918	Not Significant	0.383775
ECM1	0.653405	1.26578	6.11927	0.413369	918	Not Significant	0.383662
HNRNPK	0.862707	1.83232	3.41782	0.413403	918	Not Significant	0.383627
DDAH1	0.766024	1.49845	4.26698	0.413419	918	Not Significant	0.38361
BLVRB	1.19726	2.17584	6.32077	0.413837	918	Not Significant	0.38317
NINJ1	0.648584	1.25791	6.25471	0.414122	918	Not Significant	0.382871
DNPH1	1.23872	2.09804	7.9306	0.414167	918	Not Significant	0.382825
SELPLG	1.99756	1.46115	37127.6	0.414391	918	Not Significant	0.38259
GDF15	1.18788	2.19222	6.03582	0.415422	918	Not Significant	0.381511
EIF4B	0.828178	1.69163	3.68664	0.416234	918	Not Significant	0.380663
LRPAP1	0.733589	1.41462	4.71849	0.417555	918	Not Significant	0.379287
SPP1	0.74613	1.44407	4.54945	0.417711	918	Not Significant	0.379124
TBC1D23	1.25431	2.06478	8.7582	0.417828	918	Not Significant	0.379002
ISM1	0.577101	1.16461	8.89547	0.418428	918	Not Significant	0.378379
CDC123	0.648799	1.25509	6.37688	0.419015	918	Not Significant	0.37777
BABAM1	1.98903	1.45523	38002.4	0.419094	918	Not Significant	0.377688
DOC2B	1.66616	1.61978	316.084	0.419601	918	Not Significant	0.377163
CRH	1.18798	2.18233	6.10092	0.421721	918	Not Significant	0.374975
CALCOCO1	0.879843	1.90327	3.32961	0.422358	918	Not Significant	0.374319
GOT1	0.726346	1.39442	4.88804	0.422598	918	Not Significant	0.374073
SCG3	0.566779	1.15159	9.73765	0.42343	918	Not Significant	0.373219
TDGF1	1.12441	2.32502	4.4748	0.423552	918	Not Significant	0.373093
CCL23	1.30059	1.98	11.8967	0.423745	918	Not Significant	0.372895
GID8	1.90559	1.47943	10631.8	0.424432	918	Not Significant	0.372192
CCL19	0.898303	1.99348	3.22101	0.425886	918	Not Significant	0.370707
HMBS	1.27331	2.01767	10.0722	0.42649	918	Not Significant	0.370092
KCNIP4	1.60677	1.6465	177.226	0.426984	918	Not Significant	0.369588
RP2	1.46645	1.76854	43.4554	0.427025	918	Not Significant	0.369547
GAD1	1.73719	1.5581	902.442	0.42792	918	Not Significant	0.368638
CTSC	1.29319	1.98149	11.5362	0.428977	918	Not Significant	0.367566
IGDCC4	0.651501	1.25267	6.58061	0.429052	918	Not Significant	0.36749
KLK10	0.636213	1.23018	7.05602	0.429566	918	Not Significant	0.36697
SFRP1	1.41927	1.81351	29.4854	0.429634	918	Not Significant	0.366901
FGL1	1.18906	2.16563	6.2323	0.431024	918	Not Significant	0.365499
CREB3	1.28795	1.98581	11.2234	0.431053	918	Not Significant	0.365469
AKR1B1	0.839889	1.72281	3.65766	0.431133	918	Not Significant	0.365389
ABHD14B	0.789345	1.54947	4.14871	0.431332	918	Not Significant	0.365189
DYNLT1	1.2022	2.13653	6.71086	0.432333	918	Not Significant	0.364181
DNM1	1.11714	2.3325	4.36468	0.432984	918	Not Significant	0.363528
ANXA11	0.822483	1.65554	3.82623	0.433924	918	Not Significant	0.362587
EPGN	1.4256	1.79315	32.4659	0.43615	918	Not Significant	0.360364
VASH1	1.28196	1.9848	10.994	0.436729	918	Not Significant	0.359788
CSNK2A1	1.33423	1.90617	15.7925	0.436749	918	Not Significant	0.359768
ANKRD54	1.23766	2.05971	8.33078	0.437427	918	Not Significant	0.359095
EFCAB2	1.50726	1.70472	70.7464	0.438847	918	Not Significant	0.357687
PPP1R12A	0.804555	1.59001	4.03836	0.439166	918	Not Significant	0.357371
C1R	2.70165	1.24274	385715969753415	0.439574	918	Not Significant	0.356968
ENO2	1.18239	2.16579	6.10489	0.440057	918	Not Significant	0.356491
MEP1B	1.17286	2.18608	5.80571	0.44056	918	Not Significant	0.355995
CEACAM3	1.27241	1.99324	10.4567	0.44063	918	Not Significant	0.355926
GH2	0.933057	2.18654	3.04298	0.440866	918	Not Significant	0.355694
COL4A1	1.25227	2.02569	9.22116	0.441794	918	Not Significant	0.354781
MCFD2	1.5748	1.63921	151.117	0.442472	918	Not Significant	0.354114
LILRA5	1.75451	1.51855	1585.51	0.442587	918	Not Significant	0.354002
MICB_MICA	1.20907	2.10578	7.12085	0.442618	918	Not Significant	0.35397
CNST	0.890582	1.93932	3.31175	0.443054	918	Not Significant	0.353543
GBP4	1.23504	2.05157	8.35308	0.444846	918	Not Significant	0.35179
CPQ	0.628108	1.20962	7.94918	0.445269	918	Not Significant	0.351378
CAMSAP1	1.16008	2.20852	5.46592	0.445272	918	Not Significant	0.351375
REG1A	1.28705	1.95913	11.7424	0.446074	918	Not Significant	0.350593
MAEA	1.70902	1.53686	894.749	0.446732	918	Not Significant	0.349953
CD209	1.50031	1.69431	71.4487	0.447048	918	Not Significant	0.349646
FAM3B	1.39167	1.80825	26.2992	0.448214	918	Not Significant	0.348515
PPM1A	1.93068	1.42199	39648.1	0.448654	918	Not Significant	0.348088
CST7	1.12766	2.28412	4.66242	0.449427	918	Not Significant	0.347341
IFNGR2	1.22785	2.05706	8.08662	0.449508	918	Not Significant	0.347263
SERPINE1	1.26973	1.98114	10.5715	0.449625	918	Not Significant	0.34715
SHMT1	0.796705	1.55541	4.20769	0.450079	918	Not Significant	0.346711
SH2D1A	1.29658	1.93594	12.7414	0.450317	918	Not Significant	0.346481
HTR1B	1.4829	1.7035	62.0612	0.450693	918	Not Significant	0.346119
SULT2A1	0.745548	1.41554	4.95057	0.450876	918	Not Significant	0.345942
CD36	1.4353	1.75182	39.4258	0.451169	918	Not Significant	0.345661
CLEC1B	0.873762	1.84952	3.46097	0.451523	918	Not Significant	0.34532
HSP90B1	1.21909	2.07067	7.70462	0.451526	918	Not Significant	0.345318
CEP20	0.849676	1.74351	3.66454	0.451724	918	Not Significant	0.345127
PRDX3	1.29036	1.94284	12.2683	0.451882	918	Not Significant	0.344975
COCH	1.31898	1.89803	15.102	0.452227	918	Not Significant	0.344644
KLK8	0.688036	1.2961	6.20442	0.452557	918	Not Significant	0.344327
ACRV1	0.89282	1.94278	3.32103	0.452722	918	Not Significant	0.344168
BMP4	0.769621	1.47441	4.59784	0.453208	918	Not Significant	0.343703
VAMP5	1.36246	1.83452	21.3117	0.45359	918	Not Significant	0.343337
KDR	0.49568	1.08217	22.4545	0.453958	918	Not Significant	0.342984
SDC4	0.760955	1.45029	4.74729	0.454776	918	Not Significant	0.342203
MMP7	1.29135	1.93504	12.5051	0.455161	918	Not Significant	0.341835
CCDC80	1.27907	1.95474	11.4834	0.455359	918	Not Significant	0.341646
GFOD2	0.914391	2.06027	3.17944	0.455546	918	Not Significant	0.341468
GIGYF2	1.19113	2.11996	6.6074	0.456849	918	Not Significant	0.340228
FDX1	1.17247	2.1611	5.95293	0.457423	918	Not Significant	0.339682
CHMP6	1.31658	1.8902	15.2188	0.458097	918	Not Significant	0.339043
NT5C3A	1.29862	1.91765	13.3308	0.458202	918	Not Significant	0.338943
ENPP2	1.33618	1.85923	17.7949	0.45929	918	Not Significant	0.337913
GCG	0.915863	2.06569	3.17793	0.459824	918	Not Significant	0.337409
GZMB	0.863305	1.79391	3.57986	0.460308	918	Not Significant	0.336951
BAIAP2	0.845444	1.71842	3.74426	0.46032	918	Not Significant	0.33694
CARHSP1	1.27925	1.94224	11.7656	0.461838	918	Not Significant	0.33551
ECI2	1.16599	2.16919	5.78741	0.462108	918	Not Significant	0.335256
GSTT2B	1.05249	2.50492	3.34128	0.46238	918	Not Significant	0.335001
TFPI	1.90552	1.40632	42142.9	0.462698	918	Not Significant	0.334702
NT5E	1.39592	1.77343	29.9996	0.4629	918	Not Significant	0.334512
FGF9	1.43509	1.7281	43.1605	0.462914	918	Not Significant	0.3345
DRG2	1.19564	2.09998	6.86752	0.46301	918	Not Significant	0.33441
CHAC2	1.22906	2.031	8.43171	0.46301	918	Not Significant	0.334409
EIF5A	0.654874	1.23534	7.60784	0.463183	918	Not Significant	0.334247
TRIAP1	1.32845	1.86207	17.0932	0.46351	918	Not Significant	0.333941
EBI3_IL27	1.30399	1.89866	14.1839	0.463682	918	Not Significant	0.33378
BPIFB2	1.19442	2.09927	6.84656	0.465036	918	Not Significant	0.332513
SPINK5	0.707564	1.3224	5.99883	0.465507	918	Not Significant	0.332074
SRC	1.18805	2.11151	6.60937	0.46618	918	Not Significant	0.331446
DMD	0.842284	1.69987	3.80826	0.466712	918	Not Significant	0.330951
HIP1R	0.789183	1.51734	4.45356	0.467037	918	Not Significant	0.330649
TNFRSF6B	0.757175	1.42971	4.97184	0.467593	918	Not Significant	0.330132
VIM	0.87985	1.86347	3.46847	0.468529	918	Not Significant	0.329264
S100A4	1.36194	1.80505	23.1206	0.468691	918	Not Significant	0.329114
CEBPB	1.35114	1.81939	21.1199	0.468831	918	Not Significant	0.328984
SPON2	1.37618	1.78419	26.3413	0.469792	918	Not Significant	0.328094
HDAC9	1.19903	2.07923	7.12811	0.470971	918	Not Significant	0.327006
CGA	0.852434	1.73653	3.7309	0.471658	918	Not Significant	0.326373
PDGFB	1.21659	2.04037	7.9683	0.471904	918	Not Significant	0.326146
GGCT	1.30769	1.8766	15.1304	0.472069	918	Not Significant	0.325994
NFASC	1.56746	1.58422	208.519	0.472353	918	Not Significant	0.325733
C9ORF40	0.838632	1.67988	3.87999	0.472765	918	Not Significant	0.325355
CXCL1	1.12072	2.27229	4.61931	0.473253	918	Not Significant	0.324907
AKT3	1.24328	1.98509	9.52942	0.473282	918	Not Significant	0.32488
ST6GAL1	1.66525	1.51125	825.084	0.473497	918	Not Significant	0.324683
FYB1	0.89053	1.91253	3.39747	0.473854	918	Not Significant	0.324355
AHCY	1.19903	2.07348	7.18146	0.474354	918	Not Significant	0.323897
GAS6	1.44788	1.69039	54.2351	0.474616	918	Not Significant	0.323658
PRL	0.837799	1.67452	3.90215	0.475022	918	Not Significant	0.323286
DENR	1.2916	1.89645	13.5539	0.475093	918	Not Significant	0.323221
CBLN4	0.676748	1.25996	7.2568	0.476342	918	Not Significant	0.322081
F2	2.25919	1.27099	1.75262e+09	0.476356	918	Not Significant	0.322069
FZD8	1.3169	1.85248	16.6583	0.477138	918	Not Significant	0.321356
DAAM1	1.15541	2.17216	5.58974	0.477314	918	Not Significant	0.321195
CXCL8	1.14582	2.19682	5.30276	0.477542	918	Not Significant	0.320988
KIFBP	1.29176	1.89095	13.725	0.477799	918	Not Significant	0.320754
AXIN1	0.879749	1.85445	3.50153	0.477886	918	Not Significant	0.320676
PLA2G7	0.644358	1.21093	8.75281	0.477955	918	Not Significant	0.320613
NCK2	1.20328	2.05797	7.43474	0.477991	918	Not Significant	0.320581
TNFAIP8	1.65356	1.50953	764.973	0.47828	918	Not Significant	0.320318
CCL16	1.16278	2.15157	5.83948	0.478549	918	Not Significant	0.320074
MIA	0.70817	1.31335	6.29558	0.47871	918	Not Significant	0.319928
BEX3	1.31361	1.85236	16.4307	0.479762	918	Not Significant	0.318974
KLK6	0.6524	1.22085	8.43966	0.479785	918	Not Significant	0.318953
HSPA1A	1.16856	2.13395	6.05909	0.480619	918	Not Significant	0.318199
ITGB2	0.629507	1.18968	9.79252	0.48116	918	Not Significant	0.317711
CRHBP	0.723708	1.34162	5.94311	0.481903	918	Not Significant	0.31704
CTSH	1.16802	2.13278	6.05694	0.482187	918	Not Significant	0.316784
PLA2G2A	1.27645	1.90803	12.4524	0.482324	918	Not Significant	0.316661
COL5A1	1.31522	1.84468	16.8619	0.482408	918	Not Significant	0.316586
AIF1	1.26617	1.9254	11.5547	0.482692	918	Not Significant	0.31633
MFGE8	1.33252	1.81699	19.5567	0.483287	918	Not Significant	0.315794
CA8	1.71243	1.46276	2231.06	0.483493	918	Not Significant	0.31561
FMR1	0.735862	1.36612	5.67276	0.483586	918	Not Significant	0.315527
RGMA	0.646967	1.21077	8.92219	0.483723	918	Not Significant	0.315403
SIRT2	1.22262	2.00546	8.56856	0.484552	918	Not Significant	0.31466
ICAM2	1.28716	1.88473	13.6553	0.484957	918	Not Significant	0.314297
ARAF	1.19922	2.05484	7.36586	0.484977	918	Not Significant	0.314279
ADGRV1	1.205	2.04161	7.6477	0.485251	918	Not Significant	0.314033
PDCD1LG2	0.614082	1.16881	11.2181	0.485537	918	Not Significant	0.313778
IL6ST	2.34853	1.2375	1.7412e+11	0.48561	918	Not Significant	0.313712
FLT4	0.74938	1.39488	5.40519	0.48601	918	Not Significant	0.313355
IL22	0.834021	1.64775	4.02623	0.487902	918	Not Significant	0.311667
CDC42BPB	1.14581	2.18125	5.38381	0.48803	918	Not Significant	0.311554
COL9A2	0.65298	1.21594	8.85312	0.488479	918	Not Significant	0.311154
TACSTD2	0.668484	1.23818	8.09866	0.488946	918	Not Significant	0.310739
FCRL5	1.1539	2.15729	5.65072	0.489539	918	Not Significant	0.310212
ESR1	0.697089	1.28392	6.98927	0.490533	918	Not Significant	0.309332
LGALS8	1.28302	1.88082	13.5431	0.490583	918	Not Significant	0.309287
QPCT	1.54391	1.5664	202.635	0.490842	918	Not Significant	0.309059
EDIL3	0.749987	1.39177	5.48216	0.49125	918	Not Significant	0.308697
PRKAB1	1.32037	1.81895	18.432	0.491414	918	Not Significant	0.308552
SPOCK1	0.59386	1.1439	13.7784	0.491725	918	Not Significant	0.308278
SFTPD	1.24163	1.95206	10.0222	0.492871	918	Not Significant	0.307267
IMPA1	1.31209	1.82752	17.3777	0.493538	918	Not Significant	0.306679
ARL13B	1.21573	2.00125	8.41819	0.494899	918	Not Significant	0.305483
AOC3	1.36847	1.74039	29.3612	0.496474	918	Not Significant	0.304104
LACTB2	1.33864	1.78161	22.2615	0.496528	918	Not Significant	0.304056
CAMKK1	0.753653	1.39571	5.49387	0.496718	918	Not Significant	0.30389
IL17A	1.22807	1.97154	9.22368	0.49701	918	Not Significant	0.303635
HS6ST2	0.78804	1.48517	4.80701	0.498222	918	Not Significant	0.302577
CALCB	0.746261	1.37701	5.70184	0.498249	918	Not Significant	0.302554
GCLM	1.36021	1.74767	27.4953	0.498351	918	Not Significant	0.302465
MAD1L1	0.709364	1.29948	6.82668	0.499277	918	Not Significant	0.301659
AMFR	1.22626	1.97048	9.17936	0.499611	918	Not Significant	0.301368
STX16	1.44624	1.63931	68.8301	0.500584	918	Not Significant	0.300523
DNAJC9	1.16765	2.10338	6.25668	0.500883	918	Not Significant	0.300263
FHIP2A	0.746837	1.3755	5.75163	0.501505	918	Not Significant	0.299724
IRAK4	1.20664	2.00889	8.06228	0.501676	918	Not Significant	0.299577
GABRA4	0.782412	1.4657	4.95863	0.501836	918	Not Significant	0.299438
CHI3L1	1.12275	2.22729	4.82676	0.501894	918	Not Significant	0.299388
MSTN	0.784488	1.4712	4.92354	0.502221	918	Not Significant	0.299105
PILRB	1.31392	1.80637	18.5323	0.50273	918	Not Significant	0.298665
IGSF9	1.12811	2.20931	4.98018	0.50317	918	Not Significant	0.298285
ADAM22	1.2612	1.89465	12.0506	0.503485	918	Not Significant	0.298013
COL2A1	0.841613	1.66108	4.03808	0.504086	918	Not Significant	0.297496
INPP1	1.4027	1.67967	44.4332	0.505049	918	Not Significant	0.296667
PPY	1.16687	2.09844	6.27777	0.505084	918	Not Significant	0.296636
ICA1	0.881046	1.83475	3.59307	0.505441	918	Not Significant	0.29633
VCAN	0.626471	1.17128	11.9697	0.505603	918	Not Significant	0.29619
PSME2	0.572414	1.1169	19.3695	0.506062	918	Not Significant	0.295796
ATP2B4	0.679789	1.24282	8.37953	0.506997	918	Not Significant	0.294995
CASP2	0.837074	1.64003	4.12211	0.50749	918	Not Significant	0.294572
DAG1	1.2531	1.90199	11.5015	0.507589	918	Not Significant	0.294487
IL1B	0.843098	1.66322	4.04368	0.507808	918	Not Significant	0.2943
RRM2B	1.27599	1.85605	13.9105	0.509541	918	Not Significant	0.292821
WWP2	0.698822	1.27241	7.59174	0.509551	918	Not Significant	0.292812
ITGB6	0.680103	1.24145	8.48796	0.50957	918	Not Significant	0.292796
CLEC4C	0.810824	1.5441	4.54163	0.510097	918	Not Significant	0.292348
PEBP1	1.38266	1.69318	37.7242	0.510623	918	Not Significant	0.2919
THY1	1.40474	1.66396	48.1975	0.511564	918	Not Significant	0.2911
CRYGD	1.15013	2.13284	5.73381	0.511571	918	Not Significant	0.291094
EPHA2	1.28205	1.83877	14.8577	0.512898	918	Not Significant	0.289969
SMAD1	1.25606	1.88578	12.0265	0.513064	918	Not Significant	0.289828
WARS	0.606588	1.14522	15.0821	0.513109	918	Not Significant	0.289791
FGF20	1.31234	1.78796	19.3733	0.513158	918	Not Significant	0.289749
SIRPB1	0.798335	1.50041	4.81058	0.51426	918	Not Significant	0.288817
MARCO	1.76641	1.3755	17796	0.514835	918	Not Significant	0.288332
TNFRSF14	0.727563	1.32199	6.66179	0.515239	918	Not Significant	0.287991
CPM	0.738999	1.34579	6.28957	0.515513	918	Not Significant	0.287761
CRLF1	1.4193	1.63786	59.3092	0.515994	918	Not Significant	0.287355
CTRL	0.868904	1.76548	3.77435	0.516331	918	Not Significant	0.287072
ALPI	0.915798	2.01789	3.30231	0.516582	918	Not Significant	0.28686
GUCY2C	0.845582	1.66415	4.07089	0.516684	918	Not Significant	0.286775
VSIG4	1.25988	1.8708	12.6055	0.517049	918	Not Significant	0.286468
H2AP	0.790582	1.47405	5.00694	0.517565	918	Not Significant	0.286035
PAK4	1.2656	1.85874	13.2486	0.517745	918	Not Significant	0.285884
CRADD	1.15131	2.11916	5.84123	0.518021	918	Not Significant	0.285652
LHB	0.831779	1.60866	4.28579	0.518711	918	Not Significant	0.285074
IL22RA1	1.29885	1.79862	17.7049	0.518725	918	Not Significant	0.285063
IL24	0.681508	1.23618	8.93974	0.519786	918	Not Significant	0.284176
LAMP3	0.800585	1.50122	4.8432	0.520442	918	Not Significant	0.283628
NFATC1	0.833203	1.6112	4.2865	0.521412	918	Not Significant	0.282819
GNPDA2	1.34615	1.71977	28.2827	0.521752	918	Not Significant	0.282536
ERI1	1.37929	1.67349	40.2349	0.522401	918	Not Significant	0.281996
TGFBR3	1.47607	1.56462	129.961	0.522405	918	Not Significant	0.281992
VWA1	1.38039	1.67039	41.0163	0.523231	918	Not Significant	0.281306
CTSD	0.844188	1.65151	4.13922	0.523515	918	Not Significant	0.281071
SLAMF8	0.782809	1.44514	5.28166	0.524572	918	Not Significant	0.280195
SUGT1	1.19751	1.98697	8.0734	0.525345	918	Not Significant	0.279555
RANGAP1	0.670241	1.21492	10.049	0.525859	918	Not Significant	0.279131
LSP1	0.66481	1.2069	10.4877	0.526299	918	Not Significant	0.278767
AGR2	0.912811	1.9905	3.35483	0.526311	918	Not Significant	0.278758
GADD45GIP1	1.20943	1.95703	8.83321	0.526546	918	Not Significant	0.278564
LILRB1	1.61275	1.44354	1194.05	0.526792	918	Not Significant	0.278361
DNAJB14	1.21071	1.95242	8.94276	0.527458	918	Not Significant	0.277812
EDF1	1.25995	1.84937	13.2222	0.527878	918	Not Significant	0.277466
NPTXR	1.48655	1.54339	162.721	0.527964	918	Not Significant	0.277396
RGS8	1.37784	1.66146	42.0684	0.529208	918	Not Significant	0.276373
SPON1	1.38321	1.65381	44.8398	0.529577	918	Not Significant	0.276071
CCL27	1.17619	2.03177	7.03921	0.52987	918	Not Significant	0.275831
MILR1	1.29958	1.77354	19.06	0.53057	918	Not Significant	0.275258
SMOC2	0.793163	1.4686	5.13965	0.530784	918	Not Significant	0.275082
CD276	1.2116	1.94317	9.11325	0.5313	918	Not Significant	0.27466
CD58	0.554794	1.09141	33.7491	0.531917	918	Not Significant	0.274156
MSR1	1.41635	1.60869	68.002	0.531994	918	Not Significant	0.274093
AIF1L	1.30834	1.75411	21.0312	0.533072	918	Not Significant	0.273214
MPHOSPH8	1.23051	1.89738	10.6349	0.533533	918	Not Significant	0.272838
ERC2	1.19274	1.98134	8.00908	0.534672	918	Not Significant	0.271912
MESD	1.15151	2.08945	6.0459	0.53564	918	Not Significant	0.271127
ACADSB	1.16321	2.05571	6.53791	0.536026	918	Not Significant	0.270814
SMPD1	1.36749	1.66077	39.8992	0.536196	918	Not Significant	0.270677
CENPF	0.764588	1.38459	6.02874	0.538008	918	Not Significant	0.269211
FOLR1	0.785797	1.4399	5.43957	0.538417	918	Not Significant	0.268881
MMP1	1.20756	1.93839	9.05376	0.538726	918	Not Significant	0.268632
CD207	1.23136	1.88542	10.9242	0.53876	918	Not Significant	0.268605
CNTN2	1.21096	1.93021	9.29868	0.538891	918	Not Significant	0.268499
AZI2	1.23282	1.88129	11.0783	0.539284	918	Not Significant	0.268182
ENTR1	0.82219	1.55235	4.65132	0.5397	918	Not Significant	0.267847
WFIKKN1	0.749766	1.34776	6.57718	0.540038	918	Not Significant	0.267575
ALMS1	0.739587	1.32512	6.98034	0.540476	918	Not Significant	0.267223
GIMAP8	1.19287	1.96936	8.16301	0.540966	918	Not Significant	0.26683
BRAP	1.146	2.0962	5.89695	0.541261	918	Not Significant	0.266593
SIAE	1.38709	1.62355	52.9954	0.541963	918	Not Significant	0.26603
DAPP1	1.07344	2.35045	3.85089	0.542364	918	Not Significant	0.265709
ODAM	1.19972	1.94936	8.63899	0.542719	918	Not Significant	0.265425
NFKBIE	0.696054	1.24193	9.35669	0.542858	918	Not Significant	0.265314
PM20D1	1.07827	2.32911	3.95567	0.543632	918	Not Significant	0.264695
AP1G2	1.16739	2.03048	6.84905	0.543818	918	Not Significant	0.264546
FCER1A	1.61188	1.4108	1899.36	0.544517	918	Not Significant	0.263988
PON2	1.37837	1.62905	49.0708	0.544692	918	Not Significant	0.263849
CXCL14	0.833693	1.58838	4.49113	0.544841	918	Not Significant	0.26373
PRKRA	0.798582	1.47026	5.23074	0.54507	918	Not Significant	0.263548
GAGE2A	0.854219	1.66951	4.15246	0.54547	918	Not Significant	0.263229
FKBP1B	0.924205	2.04461	3.30117	0.54677	918	Not Significant	0.262195
HEPACAM2	1.21434	1.90655	9.82772	0.547158	918	Not Significant	0.261887
CDH1	1.19069	1.96079	8.21148	0.548432	918	Not Significant	0.260878
STX8	1.37112	1.6277	47.4162	0.549954	918	Not Significant	0.259673
CLASP1	0.905712	1.92423	3.50188	0.550119	918	Not Significant	0.259543
CD40	1.21952	1.88847	10.3738	0.55041	918	Not Significant	0.259314
METAP1	1.71051	1.34114	21334.8	0.550578	918	Not Significant	0.259182
XPNPEP2	1.1497	2.06849	6.16336	0.551021	918	Not Significant	0.258832
DNAJB8	0.846768	1.62994	4.33909	0.553367	918	Not Significant	0.256987
GMPR	1.16137	2.02993	6.71983	0.553548	918	Not Significant	0.256845
QDPR	1.36812	1.6238	47.5194	0.553775	918	Not Significant	0.256666
ARMCX2	1.25668	1.80354	14.5533	0.553904	918	Not Significant	0.256566
RGMB	0.764203	1.36823	6.44135	0.554134	918	Not Significant	0.256385
AGRP	1.17656	1.98657	7.51362	0.554264	918	Not Significant	0.256283
CSF2RB	1.28335	1.75138	18.8955	0.555112	918	Not Significant	0.255619
PTPRF	1.52387	1.45545	486.542	0.555713	918	Not Significant	0.25515
BMP6	1.22567	1.86318	11.1798	0.556276	918	Not Significant	0.25471
FRZB	1.40793	1.56891	81.5571	0.556322	918	Not Significant	0.254674
GAPDH	0.700544	1.2385	9.91815	0.556549	918	Not Significant	0.254497
ITGA5	1.52919	1.44922	545.946	0.556659	918	Not Significant	0.254411
ARHGAP45	1.16307	2.01719	6.87421	0.557917	918	Not Significant	0.25343
SH2B3	0.850738	1.64089	4.3121	0.558165	918	Not Significant	0.253238
CLNS1A	0.661047	1.17975	14.0633	0.558332	918	Not Significant	0.253107
ITGA6	1.4342	1.53388	122.506	0.559046	918	Not Significant	0.252553
DUOX2	1.1656	2.00769	7.02383	0.559179	918	Not Significant	0.252449
TNFRSF21	1.44623	1.52064	146.973	0.559305	918	Not Significant	0.252351
UBAC1	1.46484	1.50166	195.92	0.559392	918	Not Significant	0.252284
FCRL1	1.13774	2.09055	5.7855	0.559723	918	Not Significant	0.252027
EFCAB14	0.7962	1.44768	5.54849	0.560034	918	Not Significant	0.251785
VASN	1.48932	1.47509	300.694	0.561096	918	Not Significant	0.250963
GP1BB	1.1426	2.07091	6.00957	0.562166	918	Not Significant	0.250135
ACE	1.49766	1.46469	356.797	0.562566	918	Not Significant	0.249826
GRIN2B	1.28338	1.735	19.8696	0.563016	918	Not Significant	0.249479
BTLA	1.14621	2.05798	6.17416	0.563128	918	Not Significant	0.249393
TACC3	1.16138	2.01186	6.88581	0.563497	918	Not Significant	0.249108
HSD11B1	1.21493	1.87256	10.5171	0.563759	918	Not Significant	0.248906
CASP3	1.12094	2.13928	5.21878	0.56413	918	Not Significant	0.248621
NECTIN2	1.32064	1.67028	29.959	0.564308	918	Not Significant	0.248484
DBI	1.12529	2.12349	5.37358	0.564611	918	Not Significant	0.248251
XG	1.26712	1.76152	17.0452	0.564619	918	Not Significant	0.248244
ADIPOQ	1.16683	1.99326	7.19824	0.56511	918	Not Significant	0.247867
ENO1	1.10979	2.17653	4.87258	0.565806	918	Not Significant	0.247333
ADGRF5	1.47752	1.47667	270.6	0.565845	918	Not Significant	0.247303
CETN2	0.873487	1.73397	3.99959	0.565935	918	Not Significant	0.247234
CLC	0.883002	1.78076	3.86201	0.566464	918	Not Significant	0.246828
IGBP1	1.18011	1.95394	7.99698	0.566536	918	Not Significant	0.246773
CD80	1.29431	1.70768	22.8855	0.566991	918	Not Significant	0.246424
AMDHD2	1.60112	1.37597	3078.88	0.567298	918	Not Significant	0.246189
DLGAP5	1.19803	1.90547	9.26416	0.567644	918	Not Significant	0.245924
ARHGEF10	1.14589	2.05009	6.228	0.568158	918	Not Significant	0.245531
IL20	0.840369	1.58727	4.61155	0.568828	918	Not Significant	0.245019
CTBS	1.49364	1.45595	379.497	0.568874	918	Not Significant	0.244984
TNFSF14	1.23194	1.82148	12.5656	0.570157	918	Not Significant	0.244005
CRELD2	1.18911	1.92267	8.69706	0.570435	918	Not Significant	0.243794
HIF1A	1.17005	1.97178	7.51139	0.571706	918	Not Significant	0.242827
SORT1	1.30105	1.68605	25.5439	0.571896	918	Not Significant	0.242683
CD48	1.28209	1.71828	20.8332	0.572175	918	Not Significant	0.242471
PLXNB3	1.30601	1.67644	27.1466	0.572566	918	Not Significant	0.242174
ATP6V1D	1.46572	1.47454	252.665	0.572613	918	Not Significant	0.242139
NDUFS6	0.807585	1.46787	5.46987	0.573394	918	Not Significant	0.241547
ELAVL4	1.17425	1.95678	7.79931	0.573408	918	Not Significant	0.241536
CA1	1.17384	1.95788	7.7746	0.573442	918	Not Significant	0.241511
EGF	0.925677	2.02878	3.35766	0.573463	918	Not Significant	0.241494
MB	1.20201	1.88248	9.81569	0.574271	918	Not Significant	0.240883
NBL1	0.749018	1.31396	7.80448	0.574596	918	Not Significant	0.240637
CD2AP	1.15089	2.02279	6.55471	0.574672	918	Not Significant	0.24058
PLAUR	1.46108	1.47411	244.976	0.575102	918	Not Significant	0.240255
ARF6	1.11727	2.13324	5.19451	0.575809	918	Not Significant	0.239722
PCSK9	0.742273	1.29858	8.23846	0.575863	918	Not Significant	0.239681
PRKAR1A	1.20067	1.88231	9.76922	0.576004	918	Not Significant	0.239574
MAP3K5	0.85148	1.62263	4.47197	0.576886	918	Not Significant	0.23891
GZMH	1.11788	2.12921	5.22538	0.57691	918	Not Significant	0.238892
FOXO3	0.914291	1.94879	3.50037	0.57721	918	Not Significant	0.238666
ASS1	0.880301	1.75444	3.96897	0.577423	918	Not Significant	0.238506
APCS	0.737108	1.28617	8.66173	0.577996	918	Not Significant	0.238075
IL12RB2	0.761342	1.33817	7.3143	0.578021	918	Not Significant	0.238056
MUC13	0.829847	1.53715	4.96172	0.578286	918	Not Significant	0.237858
SNX9	0.791946	1.41605	6.06727	0.57839	918	Not Significant	0.237779
SIGLEC10	0.710894	1.23582	10.8788	0.580822	918	Not Significant	0.235957
CSH1	1.47256	1.45064	340.022	0.581423	918	Not Significant	0.235508
IL10RA	1.13589	2.05804	5.97538	0.581845	918	Not Significant	0.235192
PRELP	1.38579	1.54038	85.2128	0.583239	918	Not Significant	0.234153
SUSD2	0.668431	1.1716	16.7986	0.583507	918	Not Significant	0.233954
PIGR	1.2878	1.68419	24.0806	0.583591	918	Not Significant	0.233891
GRPEL1	0.904409	1.87982	3.65437	0.584053	918	Not Significant	0.233548
EGLN1	1.12817	2.08048	5.68211	0.584074	918	Not Significant	0.233532
KRT14	1.5984	1.34728	5275.67	0.584128	918	Not Significant	0.233492
BST2	1.14265	2.03113	6.31298	0.584385	918	Not Significant	0.233301
CLEC2L	0.67612	1.18074	15.6655	0.584683	918	Not Significant	0.233079
DARS1	1.10844	2.15033	4.97667	0.585523	918	Not Significant	0.232456
HEXIM1	1.11103	2.14035	5.06383	0.585559	918	Not Significant	0.232429
PLA2G10	1.21124	1.83691	11.1639	0.585683	918	Not Significant	0.232337
PARK7	1.33614	1.60163	44.2661	0.585931	918	Not Significant	0.232153
HSPA2	0.78403	1.38595	6.57571	0.586342	918	Not Significant	0.231849
ARHGEF1	1.13209	2.06259	5.87261	0.586519	918	Not Significant	0.231718
CDKL5	0.826432	1.51451	5.183	0.587403	918	Not Significant	0.231064
CALCOCO2	1.16044	1.96812	7.30725	0.588288	918	Not Significant	0.23041
TLR3	1.23335	1.77914	14.0176	0.589152	918	Not Significant	0.229772
DNAJB6	1.11602	2.1151	5.27336	0.589411	918	Not Significant	0.229582
SCAMP3	1.15784	1.97342	7.18595	0.589642	918	Not Significant	0.229411
SIGLEC15	1.16414	1.95106	7.59622	0.591388	918	Not Significant	0.228128
MSRA	1.2197	1.80334	12.4663	0.59227	918	Not Significant	0.22748
KLB	0.853774	1.61331	4.59069	0.592836	918	Not Significant	0.227066
IGFL4	0.848063	1.58888	4.72689	0.593516	918	Not Significant	0.226567
LEPR	1.40837	1.49017	144.397	0.594703	918	Not Significant	0.2257
IFNL1	0.866937	1.66899	4.33751	0.594838	918	Not Significant	0.225601
CSPG5	0.78393	1.37647	6.84379	0.594993	918	Not Significant	0.225489
SELP	1.21696	1.8032	12.3301	0.5954	918	Not Significant	0.225192
CLGN	1.20236	1.83719	10.7705	0.596103	918	Not Significant	0.224679
MLN	0.891241	1.78996	3.91312	0.596122	918	Not Significant	0.224665
PODXL	0.411762	1.01535	68406.6	0.597889	918	Not Significant	0.223379
CAPN3	1.35979	1.54058	72.1366	0.599246	918	Not Significant	0.222395
FOLR3	1.03276	2.4983	3.2056	0.599746	918	Not Significant	0.222033
RRM2	0.786574	1.37826	6.87909	0.599813	918	Not Significant	0.221984
SCG2	1.31011	1.61167	36.4617	0.600079	918	Not Significant	0.221791
CCL11	0.801583	1.41932	6.26438	0.600674	918	Not Significant	0.221361
DCUN1D2	1.13786	2.01616	6.33733	0.601068	918	Not Significant	0.221077
HRAS	0.883243	1.74087	4.08438	0.601333	918	Not Significant	0.220885
IFNGR1	0.757789	1.30653	8.56519	0.601802	918	Not Significant	0.220546
GFRA1	1.3108	1.60569	37.6501	0.602369	918	Not Significant	0.220138
ATP1B2	1.38934	1.49645	120.133	0.602473	918	Not Significant	0.220062
IL12A_IL12B	0.92186	1.97083	3.4994	0.602958	918	Not Significant	0.219713
CBLN1	0.845337	1.56636	4.91553	0.603044	918	Not Significant	0.219651
SRPK2	0.847824	1.57591	4.85676	0.603366	918	Not Significant	0.219419
MED18	1.20027	1.82311	11.011	0.605384	918	Not Significant	0.217969
CLEC12A	1.72785	1.24212	954657	0.60556	918	Not Significant	0.217843
ADAM23	0.802576	1.41642	6.36135	0.605799	918	Not Significant	0.217672
NAAA	0.81047	1.44017	6.05449	0.605935	918	Not Significant	0.217574
CYTL1	1.24638	1.71448	17.8419	0.606505	918	Not Significant	0.217165
IKBKG	0.918398	1.94197	3.56382	0.607479	918	Not Significant	0.216469
SCGB3A2	0.849732	1.57838	4.86493	0.607624	918	Not Significant	0.216365
IFNW1	0.784287	1.36312	7.28362	0.608179	918	Not Significant	0.215969
ESAM	1.25977	1.68279	21.1003	0.608646	918	Not Significant	0.215635
ENPP5	0.835839	1.5218	5.27937	0.609684	918	Not Significant	0.214895
LYN	0.847635	1.56679	4.9534	0.610095	918	Not Significant	0.214603
PTPRN2	0.801564	1.40853	6.52526	0.610099	918	Not Significant	0.2146
CD177	0.945058	2.13927	3.2364	0.610301	918	Not Significant	0.214456
CNP	1.14845	1.96199	7.07802	0.610768	918	Not Significant	0.214124
NCLN	0.697373	1.1898	16.4188	0.611163	918	Not Significant	0.213843
EIF1AX	1.18638	1.84627	9.92888	0.611796	918	Not Significant	0.213394
HMOX2	1.14496	1.97056	6.90763	0.612286	918	Not Significant	0.213046
HGFAC	1.37241	1.49366	109.327	0.613889	918	Not Significant	0.21191
CA3	0.875535	1.6827	4.36243	0.616537	918	Not Significant	0.210041
VSTM1	0.81032	1.42661	6.34756	0.617077	918	Not Significant	0.20966
HMGCL	1.18776	1.831	10.3026	0.617245	918	Not Significant	0.209543
FGF7	0.893394	1.77537	4.01683	0.617475	918	Not Significant	0.209381
OLR1	1.17073	1.87857	8.79157	0.617623	918	Not Significant	0.209277
AKR1C4	0.905915	1.84828	3.80401	0.618167	918	Not Significant	0.208895
DCTN6	0.904235	1.83759	3.8336	0.618469	918	Not Significant	0.208682
PDP1	0.763053	1.30069	9.15953	0.618903	918	Not Significant	0.208377
COPE	0.850322	1.5662	5.01076	0.619159	918	Not Significant	0.208198
GPIHBP1	0.901353	1.81881	3.88909	0.619554	918	Not Significant	0.207921
HSPG2	1.28173	1.61599	30.659	0.620419	918	Not Significant	0.207315
BTC	1.12995	2.00526	6.26551	0.621434	918	Not Significant	0.206605
RWDD1	1.24195	1.69136	18.8213	0.621443	918	Not Significant	0.206599
PLAT	1.1938	1.80447	11.1833	0.622051	918	Not Significant	0.206174
HSPB1	1.10369	2.10458	5.13976	0.623778	918	Not Significant	0.20497
CD226	0.769264	1.30896	9.00656	0.624326	918	Not Significant	0.204589
GIP	0.839088	1.5152	5.44293	0.624615	918	Not Significant	0.204388
GOLM2	1.3289	1.52876	64.107	0.625322	918	Not Significant	0.203896
NPY	0.861821	1.60642	4.7919	0.625877	918	Not Significant	0.203511
NOTCH3	1.29353	1.58138	38.5112	0.626849	918	Not Significant	0.202837
DUT	1.07175	2.24897	4.12582	0.626933	918	Not Significant	0.202779
ELN	1.18643	1.81241	10.6663	0.627623	918	Not Significant	0.202301
GSTA1	0.934743	2.03732	3.41371	0.627667	918	Not Significant	0.202271
NPPC	0.86714	1.62794	4.67863	0.627795	918	Not Significant	0.202182
PPME1	1.20532	1.75955	13.0797	0.628999	918	Not Significant	0.20135
ADH1B	0.90679	1.83962	3.85338	0.629208	918	Not Significant	0.201206
FDX2	1.19658	1.78149	11.9359	0.629251	918	Not Significant	0.201176
ITGB1	1.53615	1.30816	6533.22	0.629444	918	Not Significant	0.201043
CEP112	0.847003	1.53869	5.28466	0.630082	918	Not Significant	0.200603
CSF2	0.742245	1.24656	12.1801	0.630432	918	Not Significant	0.200362
CLEC11A	1.1609	1.88114	8.43861	0.630698	918	Not Significant	0.200178
VAT1	1.67731	1.22559	1.01455e+06	0.630876	918	Not Significant	0.200056
ENTPD5	0.740217	1.2414	12.6023	0.631857	918	Not Significant	0.199381
SEMA7A	1.24006	1.6722	19.9041	0.631953	918	Not Significant	0.199315
IFIT3	1.31015	1.54268	52.4286	0.632121	918	Not Significant	0.1992
CLIP2	0.935249	2.03579	3.42269	0.632422	918	Not Significant	0.198993
PILRA	0.777768	1.31922	8.87726	0.633219	918	Not Significant	0.198446
COQ7	1.21434	1.72629	14.8927	0.633969	918	Not Significant	0.197932
GPR37	0.893998	1.75709	4.12861	0.633984	918	Not Significant	0.197921
KLK12	1.07703	2.21054	4.31609	0.634392	918	Not Significant	0.197643
SLIT2	1.29685	1.55881	44.1912	0.634621	918	Not Significant	0.197486
SCARA5	0.789395	1.34644	8.12424	0.634843	918	Not Significant	0.197334
ANXA4	1.11309	2.04443	5.65492	0.635068	918	Not Significant	0.19718
TNFRSF13B	0.860869	1.58986	4.94517	0.635149	918	Not Significant	0.197125
PRTFDC1	1.13032	1.9761	6.52566	0.635492	918	Not Significant	0.19689
CCL8	1.11576	2.03085	5.79639	0.636451	918	Not Significant	0.196235
TBCB	1.14895	1.90774	7.7195	0.636553	918	Not Significant	0.196165
CSF1R	1.22507	1.69423	17.2289	0.636996	918	Not Significant	0.195863
DDR1	0.776537	1.3117	9.23023	0.637354	918	Not Significant	0.195619
HSD17B14	1.12236	2.00031	6.15305	0.638597	918	Not Significant	0.194773
C2CD2L	0.79668	1.36114	7.83475	0.638862	918	Not Significant	0.194593
ERCC1	0.729006	1.2138	15.5319	0.640135	918	Not Significant	0.193728
WFDC12	0.87419	1.6444	4.64823	0.64029	918	Not Significant	0.193623
FAM3C	1.25725	1.61758	26.7556	0.640557	918	Not Significant	0.193442
DTX3	1.29978	1.54079	49.8008	0.640633	918	Not Significant	0.193391
CYB5A	0.877264	1.65811	4.58089	0.641304	918	Not Significant	0.192936
TGFA	0.805029	1.38146	7.43023	0.641445	918	Not Significant	0.19284
EBAG9	0.933052	2.00562	3.49358	0.643188	918	Not Significant	0.191662
GGT1	0.906002	1.81591	3.95861	0.64332	918	Not Significant	0.191573
SOD2	1.21452	1.7048	15.8812	0.643373	918	Not Significant	0.191537
NCR1	1.25117	1.623	25.3426	0.64358	918	Not Significant	0.191397
CDH4	0.780552	1.31423	9.29684	0.643624	918	Not Significant	0.191368
TPP1	1.26491	1.59481	30.8122	0.644078	918	Not Significant	0.191061
SPINK1	0.851777	1.53906	5.38	0.644189	918	Not Significant	0.190987
ALCAM	1.40849	1.38868	420.643	0.644785	918	Not Significant	0.190585
PECAM1	1.3788	1.41947	227.546	0.645903	918	Not Significant	0.189833
MAP2K6	1.13053	1.95299	6.74933	0.646377	918	Not Significant	0.189514
SNAP23	0.861328	1.57596	5.10903	0.646772	918	Not Significant	0.189249
FGFR4	1.15111	1.87831	8.18273	0.646918	918	Not Significant	0.189151
SUSD1	1.25708	1.60297	28.4738	0.647214	918	Not Significant	0.188952
PLA2G15	1.3679	1.42919	188.614	0.647529	918	Not Significant	0.188741
MAP4K5	0.882077	1.67247	4.53965	0.648484	918	Not Significant	0.188101
RET	0.747896	1.23913	13.583	0.648602	918	Not Significant	0.188022
ARNT	1.19868	1.73255	13.6582	0.648766	918	Not Significant	0.187912
IL10	1.08942	2.12191	4.84312	0.650283	918	Not Significant	0.186897
GKN1	1.31488	1.49488	73.7232	0.650697	918	Not Significant	0.186621
CRACR2A	1.09459	2.0962	5.0471	0.650772	918	Not Significant	0.186571
OSM	1.12301	1.97133	6.41194	0.651611	918	Not Significant	0.186011
VCAM1	1.30335	1.50936	61.945	0.652294	918	Not Significant	0.185557
APEX1	1.11728	1.99197	6.11938	0.652855	918	Not Significant	0.185183
CALB2	1.22185	1.6645	18.7282	0.653434	918	Not Significant	0.184798
WIF1	1.36245	1.42353	191.806	0.653458	918	Not Significant	0.184782
ARHGEF5	0.867011	1.59185	5.03762	0.653593	918	Not Significant	0.184692
YES1	0.90044	1.76743	4.15217	0.653643	918	Not Significant	0.18466
PRCP	0.730574	1.20308	17.9363	0.654315	918	Not Significant	0.184213
AKR1B10	0.878662	1.64614	4.7065	0.65473	918	Not Significant	0.183938
CA2	1.09632	2.08034	5.15921	0.654857	918	Not Significant	0.183853
CORO1A	1.08251	2.14621	4.63852	0.656019	918	Not Significant	0.183084
APOD	1.31662	1.48	83.2389	0.656302	918	Not Significant	0.182896
ADA	1.19362	1.72877	13.4999	0.656324	918	Not Significant	0.182882
SAMD9L	0.840438	1.47803	6.09715	0.656456	918	Not Significant	0.182794
PHOSPHO1	1.35019	1.43189	160.46	0.656877	918	Not Significant	0.182516
NME3	0.703981	1.16092	27.6958	0.657437	918	Not Significant	0.182146
CPTP	1.26295	1.56577	35.0711	0.658608	918	Not Significant	0.181373
IL12B	0.89996	1.75673	4.20989	0.659082	918	Not Significant	0.181061
ANXA5	1.19981	1.70528	14.8372	0.659383	918	Not Significant	0.180862
GRSF1	1.10122	2.04828	5.42675	0.659637	918	Not Significant	0.180695
RELT	0.822336	1.41005	7.15602	0.660405	918	Not Significant	0.18019
AHNAK2	1.20139	1.69719	15.311	0.661099	918	Not Significant	0.179733
FABP1	0.940235	2.04074	3.45336	0.661903	918	Not Significant	0.179205
FOLH1	0.884524	1.66536	4.63652	0.662238	918	Not Significant	0.178986
DPP6	1.14737	1.85459	8.4264	0.663494	918	Not Significant	0.178163
FTCD	0.936947	2.01074	3.5141	0.663815	918	Not Significant	0.177953
APP	0.902911	1.76471	4.20103	0.665851	918	Not Significant	0.176623
DUSP3	1.06866	2.20438	4.24104	0.666028	918	Not Significant	0.176508
GLB1	0.860045	1.5415	5.52468	0.667008	918	Not Significant	0.175869
PGF	1.25285	1.56533	33.2107	0.667406	918	Not Significant	0.17561
CHAD	1.16114	1.79914	9.9307	0.667477	918	Not Significant	0.175564
BOC	0.742817	1.20989	18.1021	0.668463	918	Not Significant	0.174922
FKBP4	1.1508	1.82843	8.97621	0.669778	918	Not Significant	0.174069
C7ORF50	1.49553	1.26508	13522.7	0.669829	918	Not Significant	0.174036
SERPINA9	1.12781	1.9132	7.10321	0.669856	918	Not Significant	0.174019
CD86	1.27999	1.50646	54.5097	0.671006	918	Not Significant	0.173273
MPO	1.23399	1.59505	26.0833	0.671559	918	Not Significant	0.172916
BCAT2	0.837137	1.44438	6.72604	0.671952	918	Not Significant	0.172662
EPPK1	0.896583	1.71476	4.4399	0.673847	918	Not Significant	0.171439
DLL4	1.06732	2.19808	4.24786	0.674384	918	Not Significant	0.171093
EVI2B	0.752568	1.22116	17.0239	0.6744	918	Not Significant	0.171082
B3GNT7	1.31661	1.43953	116.526	0.674768	918	Not Significant	0.170846
COL1A1	1.25406	1.54497	37.1625	0.675165	918	Not Significant	0.17059
CLTA	0.852837	1.49851	6.03902	0.675777	918	Not Significant	0.170196
PAMR1	0.715884	1.16026	31.4292	0.676871	918	Not Significant	0.169494
CLEC4A	0.829326	1.40893	7.43497	0.677986	918	Not Significant	0.168779
LGALS9	1.29004	1.47271	73.6338	0.678389	918	Not Significant	0.168521
GFER	1.09571	2.03581	5.41313	0.678824	918	Not Significant	0.168243
PDGFRB	0.751472	1.21332	18.5512	0.679951	918	Not Significant	0.167522
TNFRSF4	1.20108	1.65296	17.6447	0.680213	918	Not Significant	0.167355
EPN1	1.38106	1.34598	613.576	0.680458	918	Not Significant	0.167199
CLPP	1.07688	2.13137	4.62926	0.680701	918	Not Significant	0.167044
RNF41	1.16666	1.74971	11.3919	0.681018	918	Not Significant	0.166841
PQBP1	0.805261	1.33196	9.60344	0.681081	918	Not Significant	0.166801
ACTN2	1.16396	1.75782	11.0434	0.68122	918	Not Significant	0.166712
MEGF9	1.53923	1.21717	172074	0.6813	918	Not Significant	0.166662
IL1RL1	0.894617	1.69066	4.59105	0.682045	918	Not Significant	0.166187
SCGN	0.870105	1.56366	5.43893	0.682184	918	Not Significant	0.166099
GATA3	0.721456	1.16189	32.0984	0.68364	918	Not Significant	0.165173
ARNTL	1.20406	1.637	18.9441	0.683659	918	Not Significant	0.165161
CELSR2	1.26336	1.50609	49.2774	0.684218	918	Not Significant	0.164806
SLAMF6	1.24066	1.55026	33.4771	0.684514	918	Not Significant	0.164617
F2R	1.13279	1.85997	7.90769	0.684689	918	Not Significant	0.164507
BRDT	0.814407	1.35198	9.01906	0.685461	918	Not Significant	0.164017
TREM2	1.16769	1.73498	11.8768	0.6858	918	Not Significant	0.163802
AMOTL2	0.770291	1.24017	15.7461	0.688271	918	Not Significant	0.162241
OGN	1.11488	1.92239	6.69793	0.68982	918	Not Significant	0.161264
BTN1A1	1.32858	1.38925	214.636	0.690084	918	Not Significant	0.161098
MIF	1.17251	1.70939	12.9905	0.690176	918	Not Significant	0.16104
NAMPT	0.840924	1.43146	7.18111	0.690227	918	Not Significant	0.161008
PREB	0.72294	1.15779	35.4153	0.690361	918	Not Significant	0.160924
SSC4D	0.947245	2.06554	3.44509	0.690575	918	Not Significant	0.160789
LAT2	0.921382	1.85075	3.9712	0.690677	918	Not Significant	0.160725
PLAU	1.32918	1.38706	221.346	0.690721	918	Not Significant	0.160697
IL18	1.13361	1.84057	8.21876	0.691582	918	Not Significant	0.160156
MGLL	1.14062	1.81212	8.92112	0.692286	918	Not Significant	0.159714
FAM3D	1.08065	2.0869	4.89096	0.692583	918	Not Significant	0.159528
P4HB	0.76415	1.22175	18.4578	0.693782	918	Not Significant	0.158777
THBS4	1.2017	1.61768	20.1313	0.694105	918	Not Significant	0.158575
TBCC	1.15184	1.76615	10.3036	0.694569	918	Not Significant	0.158284
BAG3	0.845333	1.44086	7.07448	0.694737	918	Not Significant	0.15818
CDA	1.18127	1.67085	15.155	0.695224	918	Not Significant	0.157875
ENTPD6	1.211	1.59155	23.4717	0.695234	918	Not Significant	0.157869
ANXA1	0.806492	1.31589	10.6909	0.695705	918	Not Significant	0.157575
REG4	1.12089	1.88049	7.31142	0.696638	918	Not Significant	0.156993
EDAR	0.930648	1.91084	3.8096	0.697721	918	Not Significant	0.156318
TFF1	1.08416	2.05419	5.11813	0.698909	918	Not Significant	0.15558
FCRL6	0.928464	1.88965	3.87514	0.700132	918	Not Significant	0.15482
TNFRSF10B	1.17624	1.67303	14.7078	0.700329	918	Not Significant	0.154698
PDCD6	1.21535	1.56816	26.6582	0.700497	918	Not Significant	0.154594
MPI	1.12429	1.85639	7.71563	0.700714	918	Not Significant	0.154459
CSPG4	1.17104	1.68709	13.7639	0.701031	918	Not Significant	0.154263
DEFB116	1.10476	1.94312	6.27942	0.701061	918	Not Significant	0.154244
ADAMTSL4	1.35263	1.33513	561.309	0.701273	918	Not Significant	0.154113
PRDX1	0.882496	1.59253	5.33172	0.701871	918	Not Significant	0.153742
TRIM5	1.13105	1.82521	8.38222	0.702158	918	Not Significant	0.153565
SPINK4	0.920414	1.82385	4.09476	0.702999	918	Not Significant	0.153045
DCTN1	0.917447	1.79971	4.18869	0.704646	918	Not Significant	0.152029
TMPRSS15	0.913272	1.76919	4.31433	0.705483	918	Not Significant	0.151513
F7	0.874551	1.54669	5.77627	0.705743	918	Not Significant	0.151354
GLA	0.875318	1.5499	5.74599	0.706015	918	Not Significant	0.151186
LBR	0.865017	1.50245	6.28417	0.706114	918	Not Significant	0.151125
CXCL10	1.07216	2.10917	4.66605	0.706237	918	Not Significant	0.151049
RAB37	0.861553	1.48676	6.49866	0.706566	918	Not Significant	0.150847
RTBDN	1.28907	1.41005	125.944	0.706601	918	Not Significant	0.150826
XRCC4	1.23529	1.50776	41.1044	0.706897	918	Not Significant	0.150644
CCAR2	1.16119	1.70362	12.5648	0.706965	918	Not Significant	0.150602
SIGLEC6	1.29073	1.40616	132.635	0.707162	918	Not Significant	0.150481
DSG3	0.881307	1.57565	5.51952	0.708281	918	Not Significant	0.149795
FGFBP3	1.20407	1.57562	24.2592	0.70861	918	Not Significant	0.149593
ATXN3	0.873997	1.53817	5.89432	0.709238	918	Not Significant	0.149208
GAD2	1.22638	1.51914	36.482	0.710107	918	Not Significant	0.148676
DUSP29	0.886886	1.6011	5.31795	0.710357	918	Not Significant	0.148523
PPP1R2	1.14196	1.76167	10.0039	0.710693	918	Not Significant	0.148318
BGN	0.9561	2.12435	3.36434	0.711813	918	Not Significant	0.147634
CXCL17	0.892662	1.6301	5.10763	0.711884	918	Not Significant	0.147591
ANXA3	1.08636	2.01355	5.39894	0.71193	918	Not Significant	0.147563
GIPC2	0.860309	1.4713	6.79851	0.712771	918	Not Significant	0.14705
SELE	0.837575	1.38533	8.60492	0.712813	918	Not Significant	0.147024
STK11	1.14008	1.76315	9.89435	0.712912	918	Not Significant	0.146964
CEMIP2	1.24368	1.47571	53.2381	0.71297	918	Not Significant	0.146929
NOS3	0.869451	1.51037	6.25403	0.713204	918	Not Significant	0.146786
CD3G	1.11095	1.88399	7.01871	0.713601	918	Not Significant	0.146545
F9	1.37703	1.28147	2091.69	0.714517	918	Not Significant	0.145988
CNPY4	1.09222	1.97532	5.76869	0.714614	918	Not Significant	0.145929
GLYR1	0.881062	1.56294	5.68765	0.71494	918	Not Significant	0.14573
IGFBP7	1.10717	1.89674	6.78655	0.715708	918	Not Significant	0.145264
ANGPTL7	1.16235	1.67595	13.6864	0.716291	918	Not Significant	0.14491
TXLNA	0.881149	1.56083	5.71973	0.716403	918	Not Significant	0.144843
SERPINB1	1.1044	1.90666	6.61918	0.717151	918	Not Significant	0.144389
GALNT10	1.17874	1.62183	17.696	0.71756	918	Not Significant	0.144142
KYNU	0.864305	1.48009	6.72059	0.71764	918	Not Significant	0.144093
CCN2	0.887508	1.59025	5.46274	0.71845	918	Not Significant	0.143604
TPMT	1.12459	1.80973	8.43251	0.719015	918	Not Significant	0.143262
PLPBP	1.14797	1.71577	11.4853	0.719965	918	Not Significant	0.142688
FGF21	1.03856	2.32634	3.5877	0.720304	918	Not Significant	0.142484
ANGPTL2	0.857671	1.44783	7.29902	0.720333	918	Not Significant	0.142467
TXNDC15	1.32629	1.32565	512.85	0.720791	918	Not Significant	0.142191
FXN	0.939683	1.94989	3.75206	0.721118	918	Not Significant	0.141993
SIGLEC5	0.933698	1.89767	3.89947	0.721142	918	Not Significant	0.141979
DDX39A	0.73518	1.14525	53.7983	0.721292	918	Not Significant	0.141889
FGF19	0.937728	1.93083	3.80562	0.722108	918	Not Significant	0.141398
CFHR4	1.09554	1.93969	6.11995	0.722151	918	Not Significant	0.141372
GP6	1.06062	2.15259	4.33734	0.722282	918	Not Significant	0.141293
PPCDC	0.823022	1.32224	11.302	0.723882	918	Not Significant	0.140332
GHRL	0.94219	1.96787	3.71117	0.724068	918	Not Significant	0.14022
CEACAM1	1.25969	1.41836	93.7097	0.724146	918	Not Significant	0.140174
DNAJA1	1.19395	1.55415	25.355	0.727251	918	Not Significant	0.138316
MNDA	1.08397	1.98699	5.53599	0.729261	918	Not Significant	0.137117
CC2D1A	1.08066	2.00601	5.35243	0.729549	918	Not Significant	0.136946
BIN2	0.938797	1.92585	3.83741	0.730533	918	Not Significant	0.13636
EDN1	0.870141	1.48237	6.84451	0.731071	918	Not Significant	0.136041
DNAJC21	1.1961	1.53658	27.9529	0.731809	918	Not Significant	0.135602
STK4	0.894426	1.60349	5.44262	0.732111	918	Not Significant	0.135423
ADAM9	1.1697	1.6078	17.836	0.733262	918	Not Significant	0.134741
FGF5	1.15303	1.66158	13.7125	0.733628	918	Not Significant	0.134524
DNPEP	1.11259	1.82472	7.83179	0.733909	918	Not Significant	0.134358
FASLG	1.1181	1.79831	8.41733	0.734292	918	Not Significant	0.134131
CCS	0.898596	1.62196	5.30998	0.735152	918	Not Significant	0.133623
CSF3	0.911672	1.70386	4.75727	0.735703	918	Not Significant	0.133297
IGSF3	1.10572	1.8523	7.26743	0.736036	918	Not Significant	0.133101
DEFB118	0.894842	1.5982	5.51669	0.736158	918	Not Significant	0.133029
NUB1	0.879444	1.5157	6.42209	0.736715	918	Not Significant	0.1327
CD34	0.800296	1.24403	18.788	0.736751	918	Not Significant	0.132679
GNLY	0.914973	1.72379	4.65267	0.737182	918	Not Significant	0.132425
PRTG	1.19426	1.52723	29.0244	0.737183	918	Not Significant	0.132425
WASF3	1.10775	1.83915	7.49285	0.737232	918	Not Significant	0.132396
CHP1	1.10625	1.84648	7.35571	0.737253	918	Not Significant	0.132383
IL4	1.09326	1.91255	6.317	0.737949	918	Not Significant	0.131974
HSD17B3	1.16066	1.62367	16.1088	0.738073	918	Not Significant	0.131901
LHPP	1.17496	1.57689	20.7202	0.738793	918	Not Significant	0.131477
MTPN	0.721378	1.11102	140.164	0.739432	918	Not Significant	0.131102
IRAK1	1.13752	1.70227	11.386	0.739683	918	Not Significant	0.130954
GM2A	1.10682	1.83505	7.52294	0.740497	918	Not Significant	0.130477
ENPEP	0.834228	1.32907	11.546	0.741251	918	Not Significant	0.130035
BLOC1S2	0.883764	1.52788	6.31282	0.741686	918	Not Significant	0.12978
GRAP2	1.03757	2.29941	3.64342	0.742489	918	Not Significant	0.12931
FUOM	0.924346	1.78199	4.3882	0.742856	918	Not Significant	0.129095
DIPK2B	0.835189	1.32879	11.6327	0.743274	918	Not Significant	0.128851
DAB2	0.957876	2.09652	3.45366	0.743419	918	Not Significant	0.128766
TIMP3	1.06256	2.0902	4.62461	0.744876	918	Not Significant	0.127916
ENTPD2	0.928151	1.80592	4.29505	0.746056	918	Not Significant	0.127229
DAND5	0.888543	1.54211	6.18859	0.747182	918	Not Significant	0.126574
ELOB	1.18552	1.52354	28.1658	0.747298	918	Not Significant	0.126506
APOE	1.1377	1.67874	12.165	0.747904	918	Not Significant	0.126154
SERPINB5	1.1882	1.51089	30.599	0.749269	918	Not Significant	0.125362
FBN2	1.10951	1.79531	8.19624	0.750204	918	Not Significant	0.12482
HAGH	1.06023	2.09506	4.57171	0.750287	918	Not Significant	0.124773
DDHD2	1.09285	1.88153	6.61604	0.750602	918	Not Significant	0.12459
CAMLG	1.12506	1.72266	10.2505	0.750684	918	Not Significant	0.124543
FN1	1.27152	1.33381	273.958	0.751192	918	Not Significant	0.124249
COL24A1	0.884084	1.50984	6.66651	0.751805	918	Not Significant	0.123895
PTPRS	1.25361	1.36161	162.62	0.751933	918	Not Significant	0.123821
C2ORF69	1.15778	1.59479	17.6715	0.751949	918	Not Significant	0.123812
CFH	1.36209	1.22191	10479.2	0.751967	918	Not Significant	0.123801
COX5B	0.931609	1.82189	4.24948	0.75244	918	Not Significant	0.123528
CRYM	0.896735	1.57652	5.85017	0.752691	918	Not Significant	0.123383
IGLON5	1.0468	2.19794	4.02063	0.752783	918	Not Significant	0.12333
DECR1	0.952761	2.02375	3.62438	0.752872	918	Not Significant	0.123279
DNLZ	1.06127	2.08099	4.6501	0.752945	918	Not Significant	0.123237
CORO6	0.841782	1.33359	11.7221	0.753059	918	Not Significant	0.123171
DCTN2	0.950875	2.00315	3.67472	0.753103	918	Not Significant	0.123146
SORCS2	0.879956	1.48629	7.0566	0.753373	918	Not Significant	0.12299
CDH22	0.762985	1.15157	61.8667	0.753384	918	Not Significant	0.122983
GLRX5	1.06639	2.04184	4.91866	0.7536	918	Not Significant	0.122859
CD28	0.874494	1.46009	7.54173	0.753614	918	Not Significant	0.122851
IFNG	0.962091	2.12885	3.4043	0.753905	918	Not Significant	0.122683
THBD	0.847832	1.35195	10.8459	0.754303	918	Not Significant	0.122454
LEFTY2	1.11342	1.76452	8.87306	0.754473	918	Not Significant	0.122356
NCAM2	0.790441	1.19756	31.9925	0.755158	918	Not Significant	0.121962
CD99L2	1.20623	1.44849	50.7499	0.755537	918	Not Significant	0.121744
ENAH	1.08736	1.89918	6.31759	0.755791	918	Not Significant	0.121598
WASF1	1.08816	1.89334	6.39137	0.75621	918	Not Significant	0.121358
CPA1	0.945809	1.94443	3.83918	0.756591	918	Not Significant	0.121139
TNNI3	1.11647	1.74199	9.44821	0.757357	918	Not Significant	0.120699
GPC1	0.865738	1.41405	8.69998	0.757666	918	Not Significant	0.120522
CACNA1C	1.21766	1.41676	70.5344	0.757751	918	Not Significant	0.120473
STAMBP	1.1399	1.6409	13.787	0.758191	918	Not Significant	0.120221
BAG6	1.16036	1.56767	19.9817	0.758503	918	Not Significant	0.120043
IDO1	0.952546	2.00899	3.67151	0.759639	918	Not Significant	0.119393
CASQ2	1.14301	1.62317	14.8381	0.760257	918	Not Significant	0.119039
FABP3	0.928539	1.77861	4.46952	0.761018	918	Not Significant	0.118605
FOXJ3	1.15206	1.58603	17.7713	0.761834	918	Not Significant	0.11814
RABGAP1L	1.14773	1.60126	16.4122	0.761853	918	Not Significant	0.118129
SDC1	0.890938	1.52255	6.60741	0.763155	918	Not Significant	0.117387
HS3ST3B1	0.884346	1.48746	7.16771	0.763535	918	Not Significant	0.117171
CD69	0.943331	1.90512	3.97737	0.764017	918	Not Significant	0.116897
IPCEF1	0.916368	1.67857	5.05952	0.764158	918	Not Significant	0.116817
C4BPB	0.892092	1.52646	6.56403	0.764271	918	Not Significant	0.116753
ADGRD1	1.12528	1.68012	11.4779	0.765068	918	Not Significant	0.1163
SETMAR	1.21317	1.40571	75.3313	0.765618	918	Not Significant	0.115988
OBP2B	1.06987	1.98362	5.31837	0.766616	918	Not Significant	0.115422
PIK3IP1	0.891518	1.51822	6.70961	0.766694	918	Not Significant	0.115378
ECSCR	1.16015	1.54432	22.1336	0.76684	918	Not Significant	0.115295
CYTH3	1.08684	1.87099	6.58996	0.767028	918	Not Significant	0.115189
GZMA	1.12396	1.67744	11.4983	0.767895	918	Not Significant	0.114698
RAD23B	1.15644	1.5528	20.8853	0.768116	918	Not Significant	0.114573
ZBTB16	1.09811	1.80103	7.7641	0.768793	918	Not Significant	0.114191
TJAP1	0.90433	1.58785	5.86316	0.768894	918	Not Significant	0.114133
AMY2A	0.921825	1.70751	4.89506	0.769321	918	Not Significant	0.113893
NPTN	1.07757	1.92252	5.90882	0.769598	918	Not Significant	0.113736
GGA1	1.07144	1.96395	5.47842	0.769774	918	Not Significant	0.113637
EIF4G1	0.954456	2.01053	3.68547	0.769913	918	Not Significant	0.113558
KIT	0.842995	1.30708	14.2059	0.77035	918	Not Significant	0.113312
LAG3	0.889211	1.49663	7.10631	0.771053	918	Not Significant	0.112916
CASP1	0.934652	1.80555	4.3862	0.772705	918	Not Significant	0.111986
BLNK	1.11562	1.69833	10.4844	0.773458	918	Not Significant	0.111563
EREG	0.94857	1.93862	3.89325	0.773594	918	Not Significant	0.111487
SEZ6L2	1.30792	1.23344	3475.65	0.773731	918	Not Significant	0.11141
BOLA2_BOLA2B	1.12762	1.64382	12.9138	0.773833	918	Not Significant	0.111353
FETUB	0.900305	1.54971	6.36168	0.775076	918	Not Significant	0.110656
KITLG	1.11576	1.69233	10.658	0.775207	918	Not Significant	0.110582
SSB	1.18157	1.4544	41.5541	0.775903	918	Not Significant	0.110193
CHIT1	1.04083	2.20343	3.94038	0.77605	918	Not Significant	0.11011
COMP	1.11932	1.66979	11.5153	0.777214	918	Not Significant	0.109459
NRTN	1.11364	1.69281	10.5491	0.77831	918	Not Significant	0.108848
VMO1	0.912907	1.62223	5.59916	0.778507	918	Not Significant	0.108738
CILP	0.913542	1.62658	5.55953	0.778511	918	Not Significant	0.108735
APBB1IP	1.09461	1.7913	7.81006	0.778546	918	Not Significant	0.108715
ECE1	1.11407	1.69004	10.6464	0.778547	918	Not Significant	0.108715
CYB5R2	1.09079	1.80929	7.43855	0.779921	918	Not Significant	0.107949
DOK2	1.03353	2.27028	3.67965	0.780111	918	Not Significant	0.107843
IL5	0.93942	1.83118	4.30074	0.780775	918	Not Significant	0.107474
IGFBPL1	0.917023	1.64467	5.42046	0.781274	918	Not Significant	0.107197
UXS1	1.15964	1.50295	27.1278	0.78138	918	Not Significant	0.107137
DEFB103A_DEFB103B	0.906802	1.57243	6.15165	0.782588	918	Not Significant	0.106467
MET	1.28736	1.23711	2413.73	0.783299	918	Not Significant	0.106072
PSME1	0.820341	1.2207	29.2092	0.783742	918	Not Significant	0.105827
KLK4	0.941712	1.84643	4.24649	0.783758	918	Not Significant	0.105818
CLEC3B	0.757087	1.10724	277.707	0.785683	918	Not Significant	0.104753
ADAMTSL2	0.890299	1.46726	7.90416	0.786911	918	Not Significant	0.104074
TNFRSF10A	0.875337	1.39495	9.99361	0.787241	918	Not Significant	0.103892
JAM2	0.879412	1.41298	9.36592	0.787352	918	Not Significant	0.103831
HEBP1	0.936118	1.78108	4.56387	0.789015	918	Not Significant	0.102915
[truncated: 393 more rows]

## Sheet: Supplementary Table 6
Supplementary Table 6 Association of baseline plasma proteins with primary kidney outcome(renal death) in patients with DKD (Unadjusted Model 1).
[truncated: 2,130 more rows]

[truncated: 13 more sheets: Supplementary Table 7, Supplementary Table 8, Supplementary Table 9, Supplementary Table 10, Supplementary Table 11, Supplementary Table 12, Supplementary Table 13, Supplementary Table 14, Supplementary Table 15, Supplementary Table 16, Supplementary Table 17, Supplementary Table 18, Supplementary Table 19]
